# Supplementary material for: Single-cell multi-omic atlas and morphogen screening informs midbrain and hindbrain organoid engineering
Source: Nat Neurosci. 2026 Jun 3;29(7):1548–58. doi: 10.1038/s41593-026-02316-x (PMC13337493; doi:10.1038/s41593-026-02316-x)
Supplement: Supplementary file 4 — Differential expression between primary and organoid-derived dopaminergic neurons. P values were derived using ANOVA and FDR correction. [file 41593_2026_2316_MOESM4_ESM.xlsx]

## Sheet: Лист1
		Top10 transcription factors										Top 10 protein-coding genes
Neuroectoderm/Progenitors populations	NE_NS	LIN28A	HMGA1	EN1	NME2	SP5	CNBP	SUB1	HMGB1	SSRP1	LYAR	TPM2	PMEL	LIN28A	KRT18	HMGA1	RPLP1	TXNDC17	SNRPD2	NPM1	RPL37
	NPC_Floor-plate_1	DMRTA2	LMX1A	SIM2	SIM1	HES5	FOXD1	ID4	TWIST1	POU6F2	POU3F1	DMRTA2	WNT5A	LMX1A	SIM2	ELAVL4	EPHB2	SIM1	RSPO2	HTR2C	HES5
	NPC_Hindbrain	MYT1L	LHX1	NFIB	TFAP2A	NFIX	EBF3	HIVEP3	JDP2	THRA	ZFPM2	NRXN1	MYT1L	SCN2A	NSG2	DSCAM	UNC13C	XKR4	GABRB1	GRIA2	SGCD
	NPC_NS	DDIT3	ATF5	CEBPB	BHLHE41	CEBPD	NPAS2	NR3C1	BLZF1	NR3C2	CREB3	ADM	TUBA4A	GDF15	DDIT3	NDRG1	CRYAB	NDUFA4L2	CDKN1A	VEGFA	ERO1A
	NPC_Cerebellum	CASZ1	EN2	PAX7	DACH2	GLI3	PAX8	MSX1	GLI2	PAX3	CREB3L2	FGF13	CASZ1	NKAIN2	FBN2	EN2	SCN8A	PRKCA	MBNL3	BMP5	SMOC1
	NPC_Floor-plate_3	TBX18	FOXP2	MAF	FOXJ1	ARX	RFX4	PROX1	FOXA1	XBP1	HES1	ARHGEF28	CD36	DTHD1	ALCAM	GRIN2A	C8orf34	DCDC2	ASIC2	TBX18	NECTIN3
	NPC_Dorsal Midbrain	MECOM	MEIS2	DACH1	ZFHX4	PAX3	TOX	PAX7	GLI3	IRX5	RORB	MECOM	TAFA4	PGM5	MEIS2	MAB21L1	SHISA9	NAV3	MAB21L2	RUNX1T1	TENM3
Astrocytes	Astrocyte_Cerebellum	EBF1	PAX3	NR3C2	ZFPM2	ZIC3	ZNF536	DACH1	ZEB2	ZNF608	ARID5B	ANKS1B	CDH8	TENM2	CNR1	KIT	NCKAP5	DCLK1	EBF1	KCNH8	ANGPT1
	Astrocyte_Midbrain	LMX1A	OTX2	DMRTA2	ZFHX4	TWIST1	ARX	EPAS1	FOXA2	MSX1	HEY1	LMX1A	SLIT2	NPNT	TRABD2A	KCNJ16	RSPO2	OTX2	SULF1	DYNC1I1	LGI1
	Astrocyte_NS	FOXO1	AHRR	CEBPD	SALL1	KLF9	RFX4	XBP1	BHLHE41	AFF3	RUNX2	ITIH5	PIP5K1B	PMP2	MMP17	RAMP1	TFPI	RBP1	GALR1	DTHD1	FABP5
	Astrocyte-G2M_Cerebellum	MIS18BP1	MXD3	MYBL2	FOXM1	HMGB2	HMGB3	ZNF367	ZNF695	E2F7	HMGB1	DIAPH3	MKI67	NUSAP1	CENPF	KNL1	SPC25	ASPM	KIF11	TACC3	KIF4A
Neurons	Neuron_GABA_Purkinje_Cerebellum	ESRRB	LHX1	BCL11A	MEF2C	FOXP2	ID2	TFAP2A	RORA	THRA	SOX4	CA8	SKOR2	ZNF385D	PTGER3	TAF4B	ESRRB	EPHA5	CNTNAP4	ITPR1	LRRC3B
	Neuron_GLUT_Hindbrain	IRX3	LMX1B	IRX5	ONECUT1	POU2F2	IRX2	TFAP2B	DACH1	DACH2	EBF1	IRX3	LMX1B	IRX5	ARPP21	ONECUT1	KCNIP4	POU2F2	NKAIN2	SPSB4	PAPPA
	Neuron_GABA_Midbrain	GATA3	SOX14	DMBX1	OTX2	ZFPM2	MEIS2	TOX3	NR2F2	POU3F3	SOX4	GATA3	SOX14	PRSS12	DMBX1	IGF1	CHRM2	KIZ	OTX2	SEMA3C	SYNPR
	Neuron_GLY_Cerebellum	NFIB	NEUROD2	ZIC4	ZIC1	PRDM8	TCF4	ZIC2	NFIA	NEUROD1	ZBTB18	NFIB	NEUROD2	ZIC4	ZIC1	MSRA	PRDM8	TCF4	ZIC2	NFIA	NEUROD1
	Neuron_GLUT_Midbrain	LHX2	BARHL2	TFAP2D	TCF7L2	LHX9	LEF1	POU4F1	EBF2	POU3F4	ONECUT2	LHX2	BARHL2	TFAP2D	TCF7L2	LHX9	LEF1	LMO3	MAB21L1	SNTG2	EFNA5
	Neuron_DOPA_Midbrain	TWIST1	DDIT3	RFX4	FOXP1	XBP1	CREB3	ID3	ZNF483	NR3C1	NR4A2	RSPO2	HTR2C	S100A6	TWIST1	TH	KCNJ16	CHGB	SULF1	IL13RA2	PEG10
	Young_Neuron_DOPA_Midbrain	LMX1A	FOXA2	FOXA1	EN1	DMRTA2	ZFHX3	ARX	TOX2	ZFHX4	NR4A2	MALRD1	GRM8	LMX1A	PTPRO	FOXA2	FOXA1	PLXDC2	NXPH1	KCNMB2	SLC30A8
												MALRD1	LMX1A	GRM8	FOXA2	FOXA1	TTC6	EN1	WNT5A	DMRTA2	ARX
