# Supplementary material for: Single-cell multi-omic atlas and morphogen screening informs midbrain and hindbrain organoid engineering
Source: Nat Neurosci. 2026 Jun 3;29(7):1548–58. doi: 10.1038/s41593-026-02316-x (PMC13337493; doi:10.1038/s41593-026-02316-x)
Supplement: Supplementary file 5 — Genomic peak characterisation. [file 41593_2026_2316_MOESM5_ESM.xlsx]

## Sheet: Neurons_vs_Braun
Symbol	Coefficient	F	P-value	Adjusted P-value	Score	DE
MT-CYB	3.40943	11.212	2.22045e-16	3.73968e-12	38.9602	Up
H3F3A	2.09882	9.23384	2.22045e-16	3.73968e-12	23.9836	Up
RPL17	1.93071	8.998	2.22045e-16	3.73968e-12	22.0625	Up
PLCG2	1.87916	5.99141	2.22045e-16	3.73968e-12	21.4735	Up
TUBB3	1.86236	5.05273	2.22045e-16	3.73968e-12	21.2815	Up
EEF1G	1.83056	6.72677	2.22045e-16	3.73968e-12	20.9181	Up
NNAT	-1.80348	3.10667	2.22045e-16	3.73968e-12	20.6086	Down
CALM2	1.54135	5.37962	2.22045e-16	3.73968e-12	17.6133	Up
RPS17	1.5294	5.30233	2.22045e-16	3.73968e-12	17.4767	Up
MT-ND2	1.3984	2.79326	2.22045e-16	3.73968e-12	15.9798	Up
AC105402.3	1.38592	2.03878	2.22045e-16	3.73968e-12	15.8372	Up
EEF1A1	1.38045	6.09047	2.22045e-16	3.73968e-12	15.7746	Up
STMN1	-1.35635	3.99136	2.22045e-16	3.73968e-12	15.4993	Down
RPL41	1.33532	5.34207	2.22045e-16	3.73968e-12	15.2589	Up
COX6A1	1.30342	3.8206	2.22045e-16	3.73968e-12	14.8943	Up
TUBB	-1.2995	3.56229	2.22045e-16	3.73968e-12	14.8496	Down
PTMA	-1.2309	3.75644	2.22045e-16	3.73968e-12	14.0657	Down
NDUFA13	1.20365	3.33747	2.22045e-16	3.73968e-12	13.7543	Up
HSPA1A	-1.19212	3.7532	2.22045e-16	3.73968e-12	13.6226	Down
CHCHD2	-1.15045	5.18127	2.22045e-16	3.73968e-12	13.1464	Down
MARCKSL1	-1.11832	2.95166	2.22045e-16	3.73968e-12	12.7792	Down
RPL32	-1.08978	3.06729	2.22045e-16	3.73968e-12	12.4531	Down
MTRNR2L12	1.06985	2.13006	2.22045e-16	3.73968e-12	12.2253	Up
MLLT11	-1.0572	2.66413	2.22045e-16	3.73968e-12	12.0807	Down
GABARAP	1.0493	2.98213	2.22045e-16	3.73968e-12	11.9905	Up
MT-ND5	1.02738	1.88136	2.22045e-16	3.73968e-12	11.7401	Up
PCLO	1.01631	2.26803	2.22045e-16	3.73968e-12	11.6135	Up
TUBB2B	-1.01625	2.84762	2.22045e-16	3.73968e-12	11.6129	Down
AL157778.1	1.01328	1.99545	2.22045e-16	3.73968e-12	11.579	Up
VAMP2	0.993567	2.56509	2.22045e-16	3.73968e-12	11.3537	Up
DLK1	0.986929	2.14568	2.22045e-16	3.73968e-12	11.2778	Up
JPT1	-0.977109	2.5814	2.22045e-16	3.73968e-12	11.1656	Down
CCNI	-0.969787	2.56741	2.22045e-16	3.73968e-12	11.0819	Down
SUMO2	0.95839	2.64863	2.22045e-16	3.73968e-12	10.9517	Up
MT-ND1	0.950644	1.74267	2.22045e-16	3.73968e-12	10.8632	Up
RAPGEF6	0.931061	2.16061	2.22045e-16	3.73968e-12	10.6394	Up
RBFOX1	-0.925113	1.62255	2.22045e-16	3.73968e-12	10.5714	Down
RPL10	-0.919938	3.04522	2.22045e-16	3.73968e-12	10.5123	Down
RPL34	-0.919551	2.51741	2.22045e-16	3.73968e-12	10.5079	Down
ACTB	-0.918538	2.52694	2.22045e-16	3.73968e-12	10.4963	Down
CD24	-0.917918	2.31655	2.22045e-16	3.73968e-12	10.4892	Down
KCNQ1OT1	0.912023	1.93985	2.22045e-16	3.73968e-12	10.4218	Up
IGFBP2	0.910287	1.76896	2.22045e-16	3.73968e-12	10.402	Up
H3F3B	-0.894108	2.56496	2.22045e-16	3.73968e-12	10.2171	Down
RNASEK	0.883632	2.4278	2.22045e-16	3.73968e-12	10.0974	Up
PIK3R3	0.882889	2.15242	2.22045e-16	3.73968e-12	10.0889	Up
SRP9	-0.880432	2.59541	2.22045e-16	3.73968e-12	10.0608	Down
ATP6V0C	0.872764	2.31177	2.22045e-16	3.73968e-12	9.97322	Up
EEF2	-0.855917	2.15837	2.22045e-16	3.73968e-12	9.7807	Down
RASGEF1B	-0.852792	1.9398	2.22045e-16	3.73968e-12	9.745	Down
SRP14	-0.848879	2.21162	2.22045e-16	3.73968e-12	9.70029	Down
MT-ATP6	0.846844	1.4966	2.22045e-16	3.73968e-12	9.67702	Up
RPL26	0.846812	2.38118	2.22045e-16	3.73968e-12	9.67667	Up
RPL36A	0.830798	2.14845	2.22045e-16	3.73968e-12	9.49367	Up
CALM1	0.821522	2.0412	2.22045e-16	3.73968e-12	9.38766	Up
TMEFF1	0.814901	2.15097	2.22045e-16	3.73968e-12	9.31201	Up
FTH1	-0.794168	2.0851	2.22045e-16	3.73968e-12	9.07509	Down
LINC02315	0.789626	1.62278	2.22045e-16	3.73968e-12	9.02319	Up
GPHN	0.789009	2.1575	2.22045e-16	3.73968e-12	9.01613	Up
DANT2	0.788074	1.84544	2.22045e-16	3.73968e-12	9.00545	Up
YBX1	-0.78428	1.96488	2.22045e-16	3.73968e-12	8.9621	Down
CCDC144NL-AS1	0.782059	1.76548	2.22045e-16	3.73968e-12	8.93672	Up
COX4I1	0.779165	2.06544	2.22045e-16	3.73968e-12	8.90365	Up
RPS3	0.775843	2.2604	2.22045e-16	3.73968e-12	8.86569	Up
ERH	-0.772399	2.4281	2.22045e-16	3.73968e-12	8.82633	Down
FXYD6	0.77139	2.13209	2.22045e-16	3.73968e-12	8.81481	Up
INTS6	0.766582	1.74381	2.22045e-16	3.73968e-12	8.75986	Up
H1F0	-0.7665	3.31804	2.22045e-16	3.73968e-12	8.75892	Down
BTF3	-0.765278	2.1128	2.22045e-16	3.73968e-12	8.74496	Down
SLC26A3	-0.757349	7.7363	2.22045e-16	3.73968e-12	8.65436	Down
ACTG1	-0.756268	2.19267	2.22045e-16	3.73968e-12	8.642	Down
MT-CO2	0.750472	1.45073	2.22045e-16	3.73968e-12	8.57576	Up
RPS27	-0.742471	1.92434	2.22045e-16	3.73968e-12	8.48434	Down
TMSB15A	-0.741351	2.11601	2.22045e-16	3.73968e-12	8.47154	Down
MORF4L1	-0.737432	1.92318	2.22045e-16	3.73968e-12	8.42676	Down
PDE10A	0.734981	1.58084	2.22045e-16	3.73968e-12	8.39876	Up
NGRN	0.732034	2.11115	2.22045e-16	3.73968e-12	8.36507	Up
CHD2	0.729097	1.83309	2.22045e-16	3.73968e-12	8.33151	Up
ATP6V1G1	-0.714951	2.03069	2.22045e-16	3.73968e-12	8.16986	Down
NEDD8	0.710246	2.04794	2.22045e-16	3.73968e-12	8.1161	Up
ZNF428	-0.709219	1.95963	2.22045e-16	3.73968e-12	8.10437	Down
SOGA3	0.706257	2.04177	2.22045e-16	3.73968e-12	8.07052	Up
AC233296.1	0.703857	1.57899	2.22045e-16	3.73968e-12	8.0431	Up
STMN2	-0.697867	1.64905	2.22045e-16	3.73968e-12	7.97464	Down
RPS15A	-0.693703	1.82351	2.22045e-16	3.73968e-12	7.92706	Down
MT-CO3	0.690061	1.37036	2.22045e-16	3.73968e-12	7.88544	Up
HNRNPA0	-0.688501	1.97343	2.22045e-16	3.73968e-12	7.86762	Down
VIM	0.68157	1.5709	2.22045e-16	3.73968e-12	7.78842	Up
YWHAQ	-0.681139	1.78373	2.22045e-16	3.73968e-12	7.78348	Down
RPL15	-0.677773	1.94417	2.22045e-16	3.73968e-12	7.74502	Down
BSCL2	0.67561	1.87768	2.22045e-16	3.73968e-12	7.72031	Up
TMSB10	-0.673782	2.18872	2.22045e-16	3.73968e-12	7.69942	Down
RTN1	-0.673391	1.68756	2.22045e-16	3.73968e-12	7.69495	Down
RPS11	0.667574	2.02075	2.22045e-16	3.73968e-12	7.62848	Up
TENM2	-0.662695	1.3431	2.22045e-16	3.73968e-12	7.57272	Down
FBXL17	0.661353	1.58136	2.22045e-16	3.73968e-12	7.55739	Up
RPS20	0.661134	1.73241	2.22045e-16	3.73968e-12	7.55488	Up
RABGEF1	0.660284	1.86786	2.22045e-16	3.73968e-12	7.54517	Up
2001-03-01	0.659242	1.37237	2.22045e-16	3.73968e-12	7.53327	Up
ANKHD1	0.65841	1.86744	2.22045e-16	3.73968e-12	7.52377	Up
NEAT1	0.657509	1.55801	2.22045e-16	3.73968e-12	7.51347	Up
RPS28	-0.655195	1.75494	2.22045e-16	3.73968e-12	7.48702	Down
DNAJB6	-0.654073	1.88557	2.22045e-16	3.73968e-12	7.4742	Down
MT-ND4	0.644655	1.35663	2.22045e-16	3.73968e-12	7.36658	Up
NSG1	-0.641674	1.80309	2.22045e-16	3.73968e-12	7.33251	Down
ARL6IP1	0.640491	1.73512	2.22045e-16	3.73968e-12	7.319	Up
STAU2	0.631865	1.62202	2.22045e-16	3.73968e-12	7.22043	Up
NBEA	0.628812	1.56149	2.22045e-16	3.73968e-12	7.18554	Up
HDAC2	-0.626554	1.7167	2.22045e-16	3.73968e-12	7.15973	Down
ATP5ME	-0.623001	1.87355	2.22045e-16	3.73968e-12	7.11913	Down
GTF2I	0.621282	1.66606	2.22045e-16	3.73968e-12	7.09949	Up
PAK3	0.617731	1.49733	2.22045e-16	3.73968e-12	7.05891	Up
KIAA0408	0.617471	1.86319	2.22045e-16	3.73968e-12	7.05594	Up
UBB	-0.615342	1.65522	2.22045e-16	3.73968e-12	7.03162	Down
RPL13A	0.61467	1.51737	2.22045e-16	3.73968e-12	7.02393	Up
CASK	0.613779	1.53059	2.22045e-16	3.73968e-12	7.01375	Up
C4orf48	-0.60801	1.58727	2.22045e-16	3.73968e-12	6.94783	Down
RPL12	-0.606664	1.5785	2.22045e-16	3.73968e-12	6.93245	Down
ATP5F1E	-0.605916	1.51047	2.22045e-16	3.73968e-12	6.9239	Down
MBD5	0.602964	1.57169	2.22045e-16	3.73968e-12	6.89017	Up
USP39	-0.600267	2.96928	2.22045e-16	3.73968e-12	6.85935	Down
KHDRBS2	-0.600246	1.80032	2.22045e-16	3.73968e-12	6.85911	Down
NUFIP2	0.596079	1.61892	2.22045e-16	3.73968e-12	6.81149	Up
RPL6	-0.592303	1.6733	2.22045e-16	3.73968e-12	6.76834	Down
CSMD1	-0.592173	1.22735	2.22045e-16	3.73968e-12	6.76686	Down
COMMD6	-0.591224	1.68405	2.22045e-16	3.73968e-12	6.75601	Down
UBE2E3	-0.590477	1.55807	2.22045e-16	3.73968e-12	6.74748	Down
SCG5	-0.589813	1.70442	2.22045e-16	3.73968e-12	6.7399	Down
PPDPF	-0.586632	1.70165	2.22045e-16	3.73968e-12	6.70354	Down
YWHAE	-0.584015	1.62001	2.22045e-16	3.73968e-12	6.67364	Down
CDC42	-0.583933	1.68149	2.22045e-16	3.73968e-12	6.6727	Down
DDX39B	0.582443	1.7836	2.22045e-16	3.73968e-12	6.65567	Up
HNRNPDL	-0.582114	1.58957	2.22045e-16	3.73968e-12	6.65191	Down
NDUFA5	-0.5817	1.8175	2.22045e-16	3.73968e-12	6.64719	Down
RIMS2	0.579593	1.3849	2.22045e-16	3.73968e-12	6.6231	Up
MEAF6	-0.578835	2.18489	2.22045e-16	3.73968e-12	6.61444	Down
MDGA2	0.57638	1.28776	2.22045e-16	3.73968e-12	6.58639	Up
HNRNPK	-0.575186	1.58574	2.22045e-16	3.73968e-12	6.57275	Down
PPP3R1	0.5746	1.70117	2.22045e-16	3.73968e-12	6.56605	Up
SKP1	-0.573782	1.57453	2.22045e-16	3.73968e-12	6.55671	Down
LINC01473	0.573493	1.51097	2.22045e-16	3.73968e-12	6.5534	Up
TMEM14B	0.573137	1.6525	2.22045e-16	3.73968e-12	6.54933	Up
RPS23	0.571783	1.6634	2.22045e-16	3.73968e-12	6.53386	Up
PTN	0.57066	1.38347	2.22045e-16	3.73968e-12	6.52103	Up
RPS29	-0.570048	1.48904	2.22045e-16	3.73968e-12	6.51403	Down
NACA	-0.566219	1.54859	2.22045e-16	3.73968e-12	6.47028	Down
ARRDC3	-0.565485	1.62292	2.22045e-16	3.73968e-12	6.46189	Down
FSIP2	0.564275	1.51715	2.22045e-16	3.73968e-12	6.44806	Up
ALDOA	-0.560321	3.78246	2.22045e-16	3.73968e-12	6.40288	Down
HSPA1B	-0.559194	1.71766	2.22045e-16	3.73968e-12	6.39	Down
AC104041.1	0.55909	1.44791	2.22045e-16	3.73968e-12	6.38882	Up
TXNIP	0.558458	1.52486	2.22045e-16	3.73968e-12	6.38159	Up
MT-ATP8	0.557848	1.39681	2.22045e-16	3.73968e-12	6.37462	Up
BEX4	-0.557376	1.79431	2.22045e-16	3.73968e-12	6.36923	Down
ATP5MD	-0.55432	1.66046	2.22045e-16	3.73968e-12	6.33431	Down
PRH1	0.552916	1.628	2.22045e-16	3.73968e-12	6.31826	Up
EIF4A2	-0.551633	1.49959	2.22045e-16	3.73968e-12	6.3036	Down
CBX3	-0.551631	1.67914	2.22045e-16	3.73968e-12	6.30358	Down
DPP6	-0.550916	1.68951	2.22045e-16	3.73968e-12	6.29541	Down
GABARAPL2	-0.550049	1.64421	2.22045e-16	3.73968e-12	6.2855	Down
INO80D	-0.549705	1.96593	2.22045e-16	3.73968e-12	6.28157	Down
MT-ND4L	0.548857	1.33205	2.22045e-16	3.73968e-12	6.27188	Up
DOCK3	0.5482	1.46088	2.22045e-16	3.73968e-12	6.26438	Up
SMARCB1	-0.547908	2.11989	2.22045e-16	3.73968e-12	6.26103	Down
SOX11	-0.543934	1.39346	2.22045e-16	3.73968e-12	6.21563	Down
CYP51A1	0.543268	1.64551	2.22045e-16	3.73968e-12	6.20801	Up
MYO9A	0.539134	1.45976	2.22045e-16	3.73968e-12	6.16077	Up
HMGN2	0.539116	1.58588	2.22045e-16	3.73968e-12	6.16056	Up
RPS4X	-0.537694	1.50537	2.22045e-16	3.73968e-12	6.14432	Down
LINC01876	0.537169	1.41836	2.22045e-16	3.73968e-12	6.13832	Up
TMSB4X	-0.53629	1.38954	2.22045e-16	3.73968e-12	6.12827	Down
MFSD4B	0.53589	1.61482	2.22045e-16	3.73968e-12	6.1237	Up
BTF3L4	-0.534363	1.85714	2.22045e-16	3.73968e-12	6.10626	Down
DPP10	-0.534235	1.27573	2.22045e-16	3.73968e-12	6.10479	Down
HNRNPA2B1	-0.533525	1.48159	2.22045e-16	3.73968e-12	6.09668	Down
SLC38A2	0.532771	1.46001	2.22045e-16	3.73968e-12	6.08806	Up
ANKRD17	0.531966	1.45548	2.22045e-16	3.73968e-12	6.07887	Up
SLC25A6	-0.531167	1.46822	2.22045e-16	3.73968e-12	6.06974	Down
LINC00342	0.530652	1.58612	2.22045e-16	3.73968e-12	6.06385	Up
AC010894.3	-0.53009	3.77552	2.22045e-16	3.73968e-12	6.05743	Down
DYNC1H1	0.530071	1.46047	2.22045e-16	3.73968e-12	6.05721	Up
NME2	0.526783	1.6904	2.22045e-16	3.73968e-12	6.01964	Up
STRAP	-0.525945	1.66623	2.22045e-16	3.73968e-12	6.01006	Down
TUBA1A	-0.52522	1.68402	2.22045e-16	3.73968e-12	6.00178	Down
NDUFB1	-0.524426	1.81105	2.22045e-16	3.73968e-12	5.9927	Down
TMA7	-0.523572	1.52617	2.22045e-16	3.73968e-12	5.98294	Down
RPS24	-0.52337	1.57597	2.22045e-16	3.73968e-12	5.98063	Down
PSMA6	0.523357	1.69021	2.22045e-16	3.73968e-12	5.98049	Up
EIF3L	-0.522692	1.59738	2.22045e-16	3.73968e-12	5.97289	Down
RPL37	-0.52203	1.47181	2.22045e-16	3.73968e-12	5.96532	Down
ADK	0.519634	1.3724	2.22045e-16	3.73968e-12	5.93794	Up
RPL21	-0.519208	1.41033	2.22045e-16	3.73968e-12	5.93308	Down
OCIAD2	-0.517498	2.02512	2.22045e-16	3.73968e-12	5.91354	Down
PSMA2	0.517481	1.69194	2.22045e-16	3.73968e-12	5.91334	Up
SEZ6L2	0.517026	1.45122	2.22045e-16	3.73968e-12	5.90814	Up
RPS3A	-0.515072	1.57918	2.22045e-16	3.73968e-12	5.88581	Down
SUMO1	-0.515037	1.71105	2.22045e-16	3.73968e-12	5.88542	Down
OAZ1	0.514749	1.52827	2.22045e-16	3.73968e-12	5.88212	Up
CNTN1	0.514205	1.34479	2.22045e-16	3.73968e-12	5.8759	Up
HSBP1	-0.512379	1.50577	2.22045e-16	3.73968e-12	5.85504	Down
RPS21	-0.512267	1.43468	2.22045e-16	3.73968e-12	5.85377	Down
NREP	-0.51221	1.38758	2.22045e-16	3.73968e-12	5.85311	Down
PFDN5	-0.510429	1.47224	2.22045e-16	3.73968e-12	5.83276	Down
HMGN1	-0.508372	1.45951	2.22045e-16	3.73968e-12	5.80925	Down
AGAP1	0.507689	1.39298	2.22045e-16	3.73968e-12	5.80145	Up
RBM4	0.506774	1.60018	2.22045e-16	3.73968e-12	5.79099	Up
NLRP1	-0.506426	3.69031	2.22045e-16	3.73968e-12	5.78701	Down
VPS13B	0.505905	1.41353	2.22045e-16	3.73968e-12	5.78106	Up
ASCC3	0.505712	1.45675	2.22045e-16	3.73968e-12	5.77886	Up
MAB21L1	-0.5049	1.56528	2.22045e-16	3.73968e-12	5.76957	Down
SPECC1L	0.502095	1.61963	2.22045e-16	3.73968e-12	5.73753	Up
ATAT1	-0.501773	1.78677	2.22045e-16	3.73968e-12	5.73385	Down
CHD4	0.501472	1.457	2.22045e-16	3.73968e-12	5.7304	Up
ELOB	-0.500901	1.46193	2.22045e-16	3.73968e-12	5.72387	Down
COX8A	0.494983	1.44851	2.22045e-16	3.73968e-12	5.65626	Up
H2AFY2	-0.493081	1.61155	2.22045e-16	3.73968e-12	5.63452	Down
ASB3	0.492148	1.51561	2.22045e-16	3.73968e-12	5.62386	Up
LRRC8D	0.491451	1.53448	2.22045e-16	3.73968e-12	5.61589	Up
PPFIA2	0.490122	1.30279	2.22045e-16	3.73968e-12	5.6007	Up
FNIP1	0.489276	1.56124	2.22045e-16	3.73968e-12	5.59104	Up
EXOC6B	0.489196	1.35984	2.22045e-16	3.73968e-12	5.59013	Up
ZNF10	0.489152	1.54496	2.22045e-16	3.73968e-12	5.58962	Up
ENO1	0.488085	1.28627	2.22045e-16	3.73968e-12	5.57743	Up
AL445623.2	0.486049	1.35371	2.22045e-16	3.73968e-12	5.55416	Up
APLP1	-0.485747	1.5008	2.22045e-16	3.73968e-12	5.55071	Down
PAFAH1B3	-0.482705	1.44187	2.22045e-16	3.73968e-12	5.51595	Down
RPS13	-0.482294	1.40558	2.22045e-16	3.73968e-12	5.51125	Down
TMEM258	-0.480368	1.54903	2.22045e-16	3.73968e-12	5.48925	Down
CCSER1	0.48009	1.16864	2.22045e-16	3.73968e-12	5.48606	Up
TUBB2A	-0.480063	1.37296	2.22045e-16	3.73968e-12	5.48576	Down
TSPAN13	-0.477547	1.58071	2.22045e-16	3.73968e-12	5.45701	Down
ELAVL4	-0.477449	1.41412	2.22045e-16	3.73968e-12	5.45589	Down
ATP5MPL	-0.476959	1.42992	2.22045e-16	3.73968e-12	5.45029	Down
RPL23	0.476292	1.46164	2.22045e-16	3.73968e-12	5.44267	Up
RNF130	0.47518	1.34417	2.22045e-16	3.73968e-12	5.42997	Up
RPL14	-0.473983	1.39654	2.22045e-16	3.73968e-12	5.41628	Down
RANBP1	-0.472705	1.7586	2.22045e-16	3.73968e-12	5.40168	Down
AASDHPPT	-0.471356	1.73138	2.22045e-16	3.73968e-12	5.38627	Down
STXBP5	0.470253	1.3444	2.22045e-16	3.73968e-12	5.37366	Up
ATP5MC2	-0.4701	1.38489	2.22045e-16	3.73968e-12	5.37191	Down
HIST1H4C	0.467549	1.34978	2.22045e-16	3.73968e-12	5.34276	Up
CELF4	-0.466666	1.3191	2.22045e-16	3.73968e-12	5.33267	Down
STMP1	-0.46656	1.65778	2.22045e-16	3.73968e-12	5.33146	Down
GSTA4	-0.465999	1.47204	2.22045e-16	3.73968e-12	5.32504	Down
RTN4	0.465293	1.39661	2.22045e-16	3.73968e-12	5.31699	Up
YWHAH	-0.464425	1.43573	2.22045e-16	3.73968e-12	5.30706	Down
MT-ND3	0.463098	1.16588	2.22045e-16	3.73968e-12	5.2919	Up
NRG1	-0.460689	1.15828	2.22045e-16	3.73968e-12	5.26437	Down
PNISR	-0.460109	1.36732	2.22045e-16	3.73968e-12	5.25774	Down
CD200	-0.459652	1.58867	2.22045e-16	3.73968e-12	5.25251	Down
GLS	0.4572	1.39218	2.22045e-16	3.73968e-12	5.2245	Up
RPL35A	-0.456008	1.39976	2.22045e-16	3.73968e-12	5.21088	Down
RAN	-0.455127	1.43663	2.22045e-16	3.73968e-12	5.20082	Down
PAIP2	-0.454729	1.46985	2.22045e-16	3.73968e-12	5.19627	Down
PDE3A	0.454276	1.28528	2.22045e-16	3.73968e-12	5.19109	Up
PTGDS	0.454168	1.37049	2.22045e-16	3.73968e-12	5.18985	Up
LHX5-AS1	-0.453773	1.62512	2.22045e-16	3.73968e-12	5.18534	Down
ILF2	-0.453035	1.58344	2.22045e-16	3.73968e-12	5.17691	Down
TRIR	-0.452307	1.50096	2.22045e-16	3.73968e-12	5.16859	Down
CRMP1	-0.451554	1.33954	2.22045e-16	3.73968e-12	5.15998	Down
GALNT13	0.45144	1.27017	2.22045e-16	3.73968e-12	5.15868	Up
PPP2CA	0.450698	1.54213	2.22045e-16	3.73968e-12	5.1502	Up
CD81	0.449496	1.35982	2.22045e-16	3.73968e-12	5.13647	Up
FTX	0.44947	1.35436	2.22045e-16	3.73968e-12	5.13617	Up
RCN2	-0.447257	1.35841	2.22045e-16	3.73968e-12	5.11088	Down
IGFBPL1	0.445512	1.35581	2.22045e-16	3.73968e-12	5.09094	Up
SRSF6	-0.444949	1.86184	2.22045e-16	3.73968e-12	5.08451	Down
DCC	0.443203	1.15595	2.22045e-16	3.73968e-12	5.06456	Up
RSL24D1	-0.442608	1.55168	2.22045e-16	3.73968e-12	5.05776	Down
AC053513.1	0.44239	1.51202	2.22045e-16	3.73968e-12	5.05526	Up
ATP5F1C	-0.441965	1.52994	2.22045e-16	3.73968e-12	5.0504	Down
RUNX1T1	-0.441677	1.20996	2.22045e-16	3.73968e-12	5.04712	Down
HNRNPH1	-0.440792	1.33944	2.22045e-16	3.73968e-12	5.03701	Down
H2AFZ	-0.440117	1.34039	2.22045e-16	3.73968e-12	5.02929	Down
CENPV	-0.439504	1.53997	2.22045e-16	3.73968e-12	5.02229	Down
TBC1D5	0.439461	1.27645	2.22045e-16	3.73968e-12	5.02179	Up
MIF	0.439348	1.3011	2.22045e-16	3.73968e-12	5.02051	Up
RBMS3	0.439211	1.24914	2.22045e-16	3.73968e-12	5.01894	Up
FER	0.438895	1.27372	2.22045e-16	3.73968e-12	5.01533	Up
RPL24	-0.43838	1.38459	2.22045e-16	3.73968e-12	5.00945	Down
NDUFB4	-0.437706	1.46086	2.22045e-16	3.73968e-12	5.00174	Down
CACNA1B	0.437033	1.31327	2.22045e-16	3.73968e-12	4.99405	Up
MYCBP2	0.431795	1.29265	2.22045e-16	3.73968e-12	4.9342	Up
CSDE1	-0.431488	1.37714	2.22045e-16	3.73968e-12	4.93068	Down
CCT8	-0.431228	1.47591	2.22045e-16	3.73968e-12	4.92771	Down
JAKMIP2	0.430464	1.28157	2.22045e-16	3.73968e-12	4.91899	Up
PFDN4	-0.429789	1.7335	2.22045e-16	3.73968e-12	4.91128	Down
RPS27A	-0.429151	1.41217	2.22045e-16	3.73968e-12	4.90398	Down
RPL11	-0.429066	1.41359	2.22045e-16	3.73968e-12	4.90301	Down
KIF5C	0.428716	1.27288	2.22045e-16	3.73968e-12	4.89901	Up
RPS12	-0.42857	1.35347	2.22045e-16	3.73968e-12	4.89734	Down
BRK1	-0.428359	1.45288	2.22045e-16	3.73968e-12	4.89493	Down
ATP1A3	0.428292	1.41991	2.22045e-16	3.73968e-12	4.89416	Up
AP000462.1	-0.427411	1.85568	2.22045e-16	3.73968e-12	4.88409	Down
RPL27A	0.426343	1.27979	2.22045e-16	3.73968e-12	4.8719	Up
CLU	0.426104	1.33069	2.22045e-16	3.73968e-12	4.86916	Up
TAGLN3	-0.425846	1.33284	2.22045e-16	3.73968e-12	4.86621	Down
PCBP2	-0.424433	1.44917	2.22045e-16	3.73968e-12	4.85007	Down
UGGT2	0.423411	1.31566	2.22045e-16	3.73968e-12	4.83839	Up
CFL1	-0.423164	1.30912	2.22045e-16	3.73968e-12	4.83556	Down
APC	0.420985	1.27479	2.22045e-16	3.73968e-12	4.81067	Up
FEZ1	-0.420501	1.3457	2.22045e-16	3.73968e-12	4.80514	Down
CKB	-0.41955	1.27243	2.22045e-16	3.73968e-12	4.79427	Down
PDE4D	0.419416	1.18604	2.22045e-16	3.73968e-12	4.79274	Up
COX7A2L	-0.418762	1.42572	2.22045e-16	3.73968e-12	4.78526	Down
GLCCI1	0.418704	1.24955	2.22045e-16	3.73968e-12	4.78459	Up
ADARB2	-0.417641	1.1885	2.22045e-16	3.73968e-12	4.77245	Down
APLP2	0.414767	1.2873	2.22045e-16	3.73968e-12	4.73961	Up
APEX1	-0.414527	1.56041	2.22045e-16	3.73968e-12	4.73686	Down
PRMT1	-0.413916	1.47079	2.22045e-16	3.73968e-12	4.72989	Down
UBE2W	0.413522	1.48785	2.22045e-16	3.73968e-12	4.72538	Up
SUB1	-0.413486	1.33909	2.22045e-16	3.73968e-12	4.72497	Down
VDAC3	-0.413105	1.46025	2.22045e-16	3.73968e-12	4.72062	Down
ATP6V1F	-0.411521	1.48563	2.22045e-16	3.73968e-12	4.70252	Down
GPC2	-0.411327	1.44837	2.22045e-16	3.73968e-12	4.7003	Down
DLGAP1	0.41083	1.16189	2.22045e-16	3.73968e-12	4.69462	Up
KCNH8	0.408497	1.21453	2.22045e-16	3.73968e-12	4.66796	Up
NRG3	0.408319	1.13553	2.22045e-16	3.73968e-12	4.66593	Up
RPL29	-0.407646	1.28767	2.22045e-16	3.73968e-12	4.65824	Down
PLCB1	0.407629	1.16897	2.22045e-16	3.73968e-12	4.65804	Up
AKAP6	0.406504	1.23324	2.22045e-16	3.73968e-12	4.64518	Up
TSC22D2	0.406456	1.30384	2.22045e-16	3.73968e-12	4.64464	Up
CNTN4	-0.406337	1.14325	2.22045e-16	3.73968e-12	4.64328	Down
BTG1	0.404908	1.22961	2.22045e-16	3.73968e-12	4.62695	Up
RPL36	-0.403431	1.26486	2.22045e-16	3.73968e-12	4.61008	Down
UQCRQ	-0.403095	1.33426	2.22045e-16	3.73968e-12	4.60623	Down
CAPZA2	-0.402808	1.4105	2.22045e-16	3.73968e-12	4.60296	Down
DLG2	0.40252	1.15786	2.22045e-16	3.73968e-12	4.59966	Up
NDUFA7	0.402291	1.46753	2.22045e-16	3.73968e-12	4.59704	Up
KMT2C	0.402214	1.25513	2.22045e-16	3.73968e-12	4.59616	Up
ELAVL3	0.402187	1.2547	2.22045e-16	3.73968e-12	4.59586	Up
HSPA5	0.401898	1.23732	2.22045e-16	3.73968e-12	4.59255	Up
DACH1	0.398297	1.14777	2.22045e-16	3.73968e-12	4.5514	Up
ANKRD12	0.397964	1.2394	2.22045e-16	3.73968e-12	4.5476	Up
PTGES3	-0.397885	1.29778	2.22045e-16	3.73968e-12	4.5467	Down
RNF150	0.397592	1.23677	2.22045e-16	3.73968e-12	4.54334	Up
ATP5PF	-0.39693	1.3042	2.22045e-16	3.73968e-12	4.53578	Down
SNAP91	0.396884	1.24612	2.22045e-16	3.73968e-12	4.53526	Up
TRIO	0.396565	1.25185	2.22045e-16	3.73968e-12	4.53162	Up
DST	0.396357	1.22595	2.22045e-16	3.73968e-12	4.52924	Up
NHLH2	-0.395704	1.67132	2.22045e-16	3.73968e-12	4.52177	Down
ATRNL1	0.395109	1.1842	2.22045e-16	3.73968e-12	4.51498	Up
NAV3	0.395031	1.15455	2.22045e-16	3.73968e-12	4.51408	Up
AC090578.1	0.393567	1.34903	2.22045e-16	3.73968e-12	4.49735	Up
HMGB1	-0.393236	1.26597	2.22045e-16	3.73968e-12	4.49357	Down
ATP5PO	-0.392805	1.33382	2.22045e-16	3.73968e-12	4.48865	Down
VGF	0.392264	1.27931	2.22045e-16	3.73968e-12	4.48246	Up
DBN1	-0.392116	1.4698	2.22045e-16	3.73968e-12	4.48078	Down
RFX7	0.391777	1.23966	2.22045e-16	3.73968e-12	4.47691	Up
VPS13C	0.391476	1.31404	2.22045e-16	3.73968e-12	4.47346	Up
CACNB4	0.391164	1.29596	2.22045e-16	3.73968e-12	4.46989	Up
SYT11	0.389737	1.29563	2.22045e-16	3.73968e-12	4.45358	Up
PCBP1	-0.388903	1.64019	2.22045e-16	3.73968e-12	4.44406	Down
PAM	0.387641	1.15855	2.22045e-16	3.73968e-12	4.42964	Up
CBX1	-0.387577	1.36464	2.22045e-16	3.73968e-12	4.42891	Down
RBM4B	-0.386577	1.72484	2.22045e-16	3.73968e-12	4.41748	Down
LRRC7	0.38649	1.1573	2.22045e-16	3.73968e-12	4.41648	Up
SARAF	-0.385594	1.26476	2.22045e-16	3.73968e-12	4.40624	Down
ASPH	0.38551	1.25683	2.22045e-16	3.73968e-12	4.40529	Up
ATXN1	0.385276	1.21468	2.22045e-16	3.73968e-12	4.40261	Up
VKORC1	0.384996	1.45449	2.22045e-16	3.73968e-12	4.39941	Up
RFX3	0.384698	1.20355	2.22045e-16	3.73968e-12	4.396	Up
THUMPD3-AS1	0.384426	1.30001	2.22045e-16	3.73968e-12	4.3929	Up
SCOC	-0.383772	1.52259	2.22045e-16	3.73968e-12	4.38542	Down
RANBP17	0.383668	1.24203	2.22045e-16	3.73968e-12	4.38424	Up
STXBP5L	0.382211	1.21496	2.22045e-16	3.73968e-12	4.36759	Up
UBE2V2	-0.382046	1.41034	2.22045e-16	3.73968e-12	4.36571	Down
EIF1B	-0.381483	1.26666	2.22045e-16	3.73968e-12	4.35926	Down
FSIP2-AS1	0.379672	1.36448	2.22045e-16	3.73968e-12	4.33858	Up
CACNA1C	0.37941	1.22802	2.22045e-16	3.73968e-12	4.33558	Up
SCAPER	0.379184	1.22996	2.22045e-16	3.73968e-12	4.33299	Up
GNG3	-0.379035	1.33962	2.22045e-16	3.73968e-12	4.33129	Down
DCX	0.378442	1.19475	2.22045e-16	3.73968e-12	4.32452	Up
2006-03-01	-0.378295	1.24672	2.22045e-16	3.73968e-12	4.32284	Down
ZSWIM6	0.378064	1.17962	2.22045e-16	3.73968e-12	4.3202	Up
RABAC1	0.378063	1.30089	2.22045e-16	3.73968e-12	4.32019	Up
ATF4	0.377176	1.28304	2.22045e-16	3.73968e-12	4.31005	Up
PRRC2C	0.376492	1.23644	2.22045e-16	3.73968e-12	4.30223	Up
HNRNPA1	-0.375942	1.21936	2.22045e-16	3.73968e-12	4.29595	Down
SPINT2	0.375918	1.40189	2.22045e-16	3.73968e-12	4.29568	Up
RPL3	-0.375722	1.23576	2.22045e-16	3.73968e-12	4.29344	Down
WDR7	0.375152	1.27064	2.22045e-16	3.73968e-12	4.28693	Up
C1QTNF4	-0.375039	1.66124	2.22045e-16	3.73968e-12	4.28563	Down
MT-ND6	0.374677	1.42564	2.22045e-16	3.73968e-12	4.2815	Up
TOMM6	0.373643	1.43543	2.22045e-16	3.73968e-12	4.26968	Up
RAB11A	-0.373533	1.2881	2.22045e-16	3.73968e-12	4.26842	Down
TTN-AS1	0.373006	1.27486	2.22045e-16	3.73968e-12	4.2624	Up
RBM27	0.372493	1.42862	2.22045e-16	3.73968e-12	4.25654	Up
QKI	0.372303	1.17853	2.22045e-16	3.73968e-12	4.25437	Up
AFDN	0.371079	1.21479	2.22045e-16	3.73968e-12	4.24038	Up
PCDHB2	0.370322	1.39696	2.22045e-16	3.73968e-12	4.23173	Up
GAD1	-0.369485	1.2492	2.22045e-16	3.73968e-12	4.22216	Down
EIF3E	-0.368369	1.26053	2.22045e-16	3.73968e-12	4.20941	Down
JPX	0.367125	1.22717	2.22045e-16	3.73968e-12	4.1952	Up
PGAM1	0.366876	1.26236	2.22045e-16	3.73968e-12	4.19235	Up
WNK1	0.366716	1.23583	2.22045e-16	3.73968e-12	4.19053	Up
GNAQ	0.365184	1.20122	2.22045e-16	3.73968e-12	4.17302	Up
VBP1	-0.364301	1.40128	2.22045e-16	3.73968e-12	4.16293	Down
CPEB4	0.363956	1.21595	2.22045e-16	3.73968e-12	4.15898	Up
MEST	-0.363765	1.35095	2.22045e-16	3.73968e-12	4.1568	Down
KCNQ1	-0.3637	1.90106	2.22045e-16	3.73968e-12	4.15606	Down
DGCR9	0.363614	1.39799	2.22045e-16	3.73968e-12	4.15508	Up
ANK3	0.363488	1.18944	2.22045e-16	3.73968e-12	4.15364	Up
CNKSR2	0.363344	1.22931	2.22045e-16	3.73968e-12	4.15199	Up
RPS26	-0.363059	1.19832	2.22045e-16	3.73968e-12	4.14873	Down
SVBP	-0.36305	1.35514	2.22045e-16	3.73968e-12	4.14863	Down
COX7A2	-0.362885	1.21269	2.22045e-16	3.73968e-12	4.14675	Down
TBCK	0.362419	1.21579	2.22045e-16	3.73968e-12	4.14143	Up
FHOD3	0.361469	1.207	2.22045e-16	3.73968e-12	4.13056	Up
CRABP1	0.361231	1.13652	2.22045e-16	3.73968e-12	4.12784	Up
AC112196.1	-0.361192	2.31469	2.22045e-16	3.73968e-12	4.12741	Down
EHBP1	0.360941	1.19104	2.22045e-16	3.73968e-12	4.12453	Up
RPS4Y1	-0.360759	1.45288	2.22045e-16	3.73968e-12	4.12245	Down
LCORL	0.360647	1.19414	2.22045e-16	3.73968e-12	4.12117	Up
RPL5	-0.36049	1.23796	2.22045e-16	3.73968e-12	4.11938	Down
RPL30	0.359291	1.24823	2.22045e-16	3.73968e-12	4.10568	Up
CPEB2	0.35907	1.31016	2.22045e-16	3.73968e-12	4.10316	Up
RSBN1	0.358763	1.25342	2.22045e-16	3.73968e-12	4.09964	Up
TMEM131	0.358426	1.24943	2.22045e-16	3.73968e-12	4.09579	Up
NDFIP1	-0.358014	1.22322	2.22045e-16	3.73968e-12	4.09108	Down
RDH11	0.357199	1.34488	2.22045e-16	3.73968e-12	4.08177	Up
PPP1CB	0.356419	1.33966	2.22045e-16	3.73968e-12	4.07286	Up
PPP1CC	-0.356299	1.54821	2.22045e-16	3.73968e-12	4.07149	Down
PSMA1	0.355623	1.35695	2.22045e-16	3.73968e-12	4.06377	Up
DSTN	-0.355414	1.24928	2.22045e-16	3.73968e-12	4.06137	Down
PCDHGB6	0.355285	1.41292	2.22045e-16	3.73968e-12	4.0599	Up
KIF1A	0.354869	1.23561	2.22045e-16	3.73968e-12	4.05515	Up
MAP1LC3A	-0.354439	1.49496	2.22045e-16	3.73968e-12	4.05023	Down
ARHGAP32	0.354432	1.19746	2.22045e-16	3.73968e-12	4.05016	Up
DYNLT1	-0.354164	1.29327	2.22045e-16	3.73968e-12	4.04709	Down
SDK1	0.353561	1.12675	2.22045e-16	3.73968e-12	4.0402	Up
TTC17	0.353319	1.20262	2.22045e-16	3.73968e-12	4.03744	Up
USP9X	0.353224	1.22878	2.22045e-16	3.73968e-12	4.03634	Up
A2ML1-AS1	-0.352961	2.15527	2.22045e-16	3.73968e-12	4.03335	Down
CTNND2	0.352739	1.16065	2.22045e-16	3.73968e-12	4.0308	Up
GDI2	-0.352489	1.31549	2.22045e-16	3.73968e-12	4.02794	Down
NDUFB9	0.352069	1.27279	2.22045e-16	3.73968e-12	4.02315	Up
UBR3	0.351958	1.20448	2.22045e-16	3.73968e-12	4.02189	Up
TNRC6C	0.350737	1.18478	2.22045e-16	3.73968e-12	4.00793	Up
ADAM23	0.350565	1.22088	2.22045e-16	3.73968e-12	4.00596	Up
SMYD3	0.35024	1.15508	2.22045e-16	3.73968e-12	4.00225	Up
NRCAM	0.350204	1.16207	2.22045e-16	3.73968e-12	4.00184	Up
RIMS1	0.349751	1.15941	2.22045e-16	3.73968e-12	3.99667	Up
SRSF3	-0.349148	1.24048	2.22045e-16	3.73968e-12	3.98978	Down
CAMK2D	0.348643	1.17099	2.22045e-16	3.73968e-12	3.984	Up
RPS14	-0.348242	1.23509	2.22045e-16	3.73968e-12	3.97942	Down
AP2M1	-0.347986	1.31887	2.22045e-16	3.73968e-12	3.9765	Down
EIF4G3	0.347814	1.18745	2.22045e-16	3.73968e-12	3.97453	Up
CHD9	0.347391	1.19475	2.22045e-16	3.73968e-12	3.9697	Up
HMGB3	-0.347306	1.37397	2.22045e-16	3.73968e-12	3.96872	Down
LDHB	-0.347108	1.21615	2.22045e-16	3.73968e-12	3.96646	Down
BCL11A	-0.346895	1.19368	2.22045e-16	3.73968e-12	3.96402	Down
UQCR10	-0.346481	1.23715	2.22045e-16	3.73968e-12	3.9593	Down
KLF12	0.346341	1.14257	2.22045e-16	3.73968e-12	3.9577	Up
PTPRM	0.34629	1.15914	2.22045e-16	3.73968e-12	3.95711	Up
TCAF1	0.345908	1.28906	2.22045e-16	3.73968e-12	3.95275	Up
WDFY3	0.345625	1.18374	2.22045e-16	3.73968e-12	3.94951	Up
VAPA	-0.34496	1.24765	2.22045e-16	3.73968e-12	3.94191	Down
CNBP	-0.344825	1.41973	2.22045e-16	3.73968e-12	3.94037	Down
GMDS	0.344171	1.20032	2.22045e-16	3.73968e-12	3.9329	Up
PGK1	0.343905	1.15254	2.22045e-16	3.73968e-12	3.92986	Up
MIR181A1HG	0.343768	1.19222	2.22045e-16	3.73968e-12	3.9283	Up
PDE5A	0.343759	1.24889	2.22045e-16	3.73968e-12	3.9282	Up
SMDT1	-0.343079	1.3957	2.22045e-16	3.73968e-12	3.92042	Down
BAZ2B	0.342793	1.15494	2.22045e-16	3.73968e-12	3.91715	Up
ANKRD46	-0.342354	1.56848	2.22045e-16	3.73968e-12	3.91214	Down
RPS19	-0.341902	1.26167	2.22045e-16	3.73968e-12	3.90698	Down
ST7	-0.341421	1.20317	2.22045e-16	3.73968e-12	3.90147	Down
SNAP25-AS1	-0.341372	1.29782	2.22045e-16	3.73968e-12	3.90091	Down
IP6K2	-0.341018	1.22852	2.22045e-16	3.73968e-12	3.89687	Down
FAM162A	0.340446	1.24163	2.22045e-16	3.73968e-12	3.89034	Up
TRAPPC1	0.340382	1.39913	2.22045e-16	3.73968e-12	3.8896	Up
RPS7	-0.340244	1.20001	2.22045e-16	3.73968e-12	3.88802	Down
FAF1	0.33959	1.18498	2.22045e-16	3.73968e-12	3.88055	Up
BRD3OS	-0.339124	2.43639	2.22045e-16	3.73968e-12	3.87523	Down
NDUFS2	-0.33895	1.46462	2.22045e-16	3.73968e-12	3.87324	Down
HNRNPC	0.338936	1.19494	2.22045e-16	3.73968e-12	3.87308	Up
MED17	0.33876	1.36342	2.22045e-16	3.73968e-12	3.87107	Up
SF3B6	-0.338555	1.29181	2.22045e-16	3.73968e-12	3.86872	Down
ZNF286A	0.338083	1.37773	2.22045e-16	3.73968e-12	3.86333	Up
IL7	0.33782	1.25423	2.22045e-16	3.73968e-12	3.86032	Up
CD63	0.33683	1.19915	2.22045e-16	3.73968e-12	3.84901	Up
NR2F1-AS1	0.336718	1.15107	2.22045e-16	3.73968e-12	3.84773	Up
CXADR	-0.334834	1.18104	2.22045e-16	3.73968e-12	3.8262	Down
MRPS24	0.334539	1.39546	2.22045e-16	3.73968e-12	3.82284	Up
PDE4B	0.334405	1.12702	2.22045e-16	3.73968e-12	3.8213	Up
MYH10	0.334034	1.17861	2.22045e-16	3.73968e-12	3.81706	Up
FOCAD	0.333899	1.19927	2.22045e-16	3.73968e-12	3.81552	Up
GSK3B	0.333838	1.17594	2.22045e-16	3.73968e-12	3.81482	Up
SPCS2	-0.333753	1.25574	2.22045e-16	3.73968e-12	3.81385	Down
TULP4	-0.333641	1.21862	2.22045e-16	3.73968e-12	3.81257	Down
WDPCP	0.333216	1.18752	2.22045e-16	3.73968e-12	3.80771	Up
EIF4A1	0.332879	1.19183	2.22045e-16	3.73968e-12	3.80386	Up
SKA2	-0.332768	1.36242	2.22045e-16	3.73968e-12	3.80259	Down
NRXN1	0.332511	1.13092	2.22045e-16	3.73968e-12	3.79966	Up
RPS16	0.332349	1.20872	2.22045e-16	3.73968e-12	3.79781	Up
RND3	-0.331732	1.17462	2.22045e-16	3.73968e-12	3.79075	Down
MACROD2	0.33964	1.12303	4.44089e-16	6.90692e-12	3.79062	Up
UBE2I	-0.330949	1.28356	2.22045e-16	3.73968e-12	3.78181	Down
JAK1	0.330707	1.2181	2.22045e-16	3.73968e-12	3.77905	Up
KIFAP3	0.330072	1.19122	2.22045e-16	3.73968e-12	3.77179	Up
EPHA3	0.329951	1.13842	2.22045e-16	3.73968e-12	3.77041	Up
RAB11B	-0.329539	1.36984	2.22045e-16	3.73968e-12	3.76569	Down
NDUFB11	-0.329371	1.21856	2.22045e-16	3.73968e-12	3.76378	Down
CHL1	-0.329284	1.14168	2.22045e-16	3.73968e-12	3.76278	Down
DOCK7	0.328737	1.18243	2.22045e-16	3.73968e-12	3.75653	Up
CDC42BPA	0.328699	1.16539	2.22045e-16	3.73968e-12	3.75609	Up
CHMP5	-0.328359	1.3838	2.22045e-16	3.73968e-12	3.75221	Down
PSAP	0.328085	1.18225	2.22045e-16	3.73968e-12	3.74908	Up
KLC1	0.328062	1.18997	2.22045e-16	3.73968e-12	3.74882	Up
RPS25	0.328006	1.19522	2.22045e-16	3.73968e-12	3.74818	Up
ELAVL2	-0.32745	1.1598	2.22045e-16	3.73968e-12	3.74183	Down
FNDC3B	0.32741	1.21416	2.22045e-16	3.73968e-12	3.74137	Up
DTNA	0.326854	1.14226	2.22045e-16	3.73968e-12	3.73501	Up
PCNX4	0.326829	1.20038	2.22045e-16	3.73968e-12	3.73472	Up
HCG17	0.326723	1.30493	2.22045e-16	3.73968e-12	3.73352	Up
LINC00599	-0.325835	1.3765	2.22045e-16	3.73968e-12	3.72337	Down
EIF4G2	-0.32572	1.16262	2.22045e-16	3.73968e-12	3.72206	Down
ATP5MF	-0.325131	1.23492	2.22045e-16	3.73968e-12	3.71533	Down
TCEAL7	-0.324956	1.41254	2.22045e-16	3.73968e-12	3.71333	Down
SNX14	0.324851	1.24384	2.22045e-16	3.73968e-12	3.71213	Up
MAP3K13	-0.324726	1.1795	2.22045e-16	3.73968e-12	3.7107	Down
ZNF738	-0.324198	1.40914	2.22045e-16	3.73968e-12	3.70467	Down
HS2ST1	0.324158	1.2138	2.22045e-16	3.73968e-12	3.70421	Up
MFSD14A	0.323747	1.37653	2.22045e-16	3.73968e-12	3.69951	Up
MMADHC	-0.323695	1.54138	2.22045e-16	3.73968e-12	3.69891	Down
AL117190.2	-0.323494	2.48425	2.22045e-16	3.73968e-12	3.69662	Down
UBE2S	0.322174	1.22883	2.22045e-16	3.73968e-12	3.68153	Up
ATP5F1A	-0.321392	1.21337	2.22045e-16	3.73968e-12	3.6726	Down
MALAT1	0.321348	1.48969	2.22045e-16	3.73968e-12	3.6721	Up
EDF1	-0.32114	1.20701	2.22045e-16	3.73968e-12	3.66972	Down
PKIB	0.319783	1.2704	2.22045e-16	3.73968e-12	3.65422	Up
PRKDC	0.319622	1.19293	2.22045e-16	3.73968e-12	3.65238	Up
RPL39	0.319452	1.16428	2.22045e-16	3.73968e-12	3.65043	Up
IER5L	0.319113	1.20965	2.22045e-16	3.73968e-12	3.64656	Up
BIRC6	0.318382	1.16206	2.22045e-16	3.73968e-12	3.63821	Up
GREB1L	0.317716	1.14157	2.22045e-16	3.73968e-12	3.6306	Up
AEBP2	0.317373	1.18361	2.22045e-16	3.73968e-12	3.62667	Up
ATP5F1B	-0.31695	1.20617	2.22045e-16	3.73968e-12	3.62185	Down
CSNK1E	0.316316	1.21319	2.22045e-16	3.73968e-12	3.6146	Up
ST13	-0.315971	1.23321	2.22045e-16	3.73968e-12	3.61065	Down
GOSR2	0.315922	1.34081	2.22045e-16	3.73968e-12	3.6101	Up
MEGF9	0.315362	1.17297	2.22045e-16	3.73968e-12	3.60369	Up
HNRNPR	-0.315115	1.19173	2.22045e-16	3.73968e-12	3.60088	Down
METTL9	-0.314899	1.30566	2.22045e-16	3.73968e-12	3.5984	Down
OST4	-0.314829	1.20955	2.22045e-16	3.73968e-12	3.5976	Down
PCNX1	0.314751	1.17539	2.22045e-16	3.73968e-12	3.59672	Up
ADGRL3	0.313972	1.1346	2.22045e-16	3.73968e-12	3.58781	Up
NDUFA4	-0.312678	1.15603	2.22045e-16	3.73968e-12	3.57303	Down
COX7B	-0.312565	1.20152	2.22045e-16	3.73968e-12	3.57174	Down
LHX1	-0.31251	1.16661	2.22045e-16	3.73968e-12	3.5711	Down
OOEP	-0.312317	2.53397	2.22045e-16	3.73968e-12	3.56889	Down
DNAH14	0.312132	1.19881	2.22045e-16	3.73968e-12	3.56679	Up
VPS28	-0.312071	1.26273	2.22045e-16	3.73968e-12	3.56609	Down
CNN3	-0.311923	1.31831	2.22045e-16	3.73968e-12	3.5644	Down
RAB3A	-0.311794	1.32593	2.22045e-16	3.73968e-12	3.56292	Down
CCDC171	0.311659	1.2275	2.22045e-16	3.73968e-12	3.56138	Up
ARFGEF3	0.311613	1.19942	2.22045e-16	3.73968e-12	3.56086	Up
ANK2	0.318713	1.12377	4.44089e-16	6.90692e-12	3.55707	Up
INA	-0.311153	1.16813	2.22045e-16	3.73968e-12	3.5556	Down
MND1	0.311053	1.28024	2.22045e-16	3.73968e-12	3.55446	Up
LINC01456	0.310713	1.26571	2.22045e-16	3.73968e-12	3.55057	Up
R3HDM1	0.310237	1.14898	2.22045e-16	3.73968e-12	3.54513	Up
TERF2IP	-0.30992	1.15977	2.22045e-16	3.73968e-12	3.54151	Down
COX6B1	-0.309761	1.18191	2.22045e-16	3.73968e-12	3.5397	Down
SRGAP3	0.309744	1.14347	2.22045e-16	3.73968e-12	3.53949	Up
HIST1H2AC	-0.309635	1.65547	2.22045e-16	3.73968e-12	3.53825	Down
UBE2N	-0.309281	1.26284	2.22045e-16	3.73968e-12	3.5342	Down
TIA1	0.308958	1.26779	2.22045e-16	3.73968e-12	3.53052	Up
TMED2	-0.308838	1.42722	2.22045e-16	3.73968e-12	3.52915	Down
SCFD2	0.308695	1.17326	2.22045e-16	3.73968e-12	3.52751	Up
KCNMB2	0.307789	1.19959	2.22045e-16	3.73968e-12	3.51715	Up
COCH	-0.30774	1.73836	2.22045e-16	3.73968e-12	3.51659	Down
RPL18A	-0.30727	1.16526	2.22045e-16	3.73968e-12	3.51123	Down
UBE2V1	0.30691	1.33113	2.22045e-16	3.73968e-12	3.50711	Up
AC012404.1	-0.306728	1.42077	2.22045e-16	3.73968e-12	3.50503	Down
PRKAR1A	-0.305814	1.25088	2.22045e-16	3.73968e-12	3.49458	Down
HMGCS1	0.330692	1.12062	1.77636e-15	2.75531e-11	3.49205	Up
HSP90B1	0.305485	1.15078	2.22045e-16	3.73968e-12	3.49083	Up
SBF2	0.305117	1.13372	2.22045e-16	3.73968e-12	3.48663	Up
TRA2A	-0.304468	1.16007	2.22045e-16	3.73968e-12	3.47921	Down
NBAS	0.304138	1.1637	2.22045e-16	3.73968e-12	3.47543	Up
MAPT	0.303666	1.15843	2.22045e-16	3.73968e-12	3.47004	Up
AGO3	0.30366	1.17446	2.22045e-16	3.73968e-12	3.46997	Up
ACTR3	-0.303462	1.24916	2.22045e-16	3.73968e-12	3.46771	Down
RPL19	-0.303175	1.19008	2.22045e-16	3.73968e-12	3.46443	Down
SIPA1L2	0.302926	1.14892	2.22045e-16	3.73968e-12	3.46159	Up
KIAA2026	0.302433	1.17369	2.22045e-16	3.73968e-12	3.45595	Up
KCNT2	0.301688	1.1484	2.22045e-16	3.73968e-12	3.44744	Up
ZNF626	0.301548	1.32614	2.22045e-16	3.73968e-12	3.44584	Up
ERC1	0.301262	1.13427	2.22045e-16	3.73968e-12	3.44257	Up
SNRPG	-0.301245	1.24597	2.22045e-16	3.73968e-12	3.44238	Down
MRPS28	0.301054	1.30819	2.22045e-16	3.73968e-12	3.4402	Up
AGTPBP1	0.301012	1.15248	2.22045e-16	3.73968e-12	3.43971	Up
RASA1	0.30084	1.14813	2.22045e-16	3.73968e-12	3.43775	Up
NDUFA3	-0.300707	1.24112	2.22045e-16	3.73968e-12	3.43623	Down
CYFIP2	0.300434	1.18314	2.22045e-16	3.73968e-12	3.43311	Up
PWRN4	0.300205	1.22869	2.22045e-16	3.73968e-12	3.4305	Up
MRPS21	-0.300051	1.24824	2.22045e-16	3.73968e-12	3.42873	Down
EID1	-0.299739	1.16264	2.22045e-16	3.73968e-12	3.42517	Down
SNRPB2	-0.299163	1.23144	2.22045e-16	3.73968e-12	3.41859	Down
PPP1R10	0.299097	1.19488	2.22045e-16	3.73968e-12	3.41783	Up
BEX1	-0.298707	1.14834	2.22045e-16	3.73968e-12	3.41337	Down
JMJD1C	0.298647	1.14152	2.22045e-16	3.73968e-12	3.41268	Up
SGIP1	0.298182	1.12835	2.22045e-16	3.73968e-12	3.40738	Up
SCG2	0.298115	1.14862	2.22045e-16	3.73968e-12	3.40661	Up
RHOB	-0.297971	1.31678	2.22045e-16	3.73968e-12	3.40497	Down
DCTN1	0.297866	1.27563	2.22045e-16	3.73968e-12	3.40376	Up
NFE2L3	0.297445	1.23422	2.22045e-16	3.73968e-12	3.39895	Up
RPL8	-0.297329	1.16569	2.22045e-16	3.73968e-12	3.39763	Down
NTRK2	0.297128	1.159	2.22045e-16	3.73968e-12	3.39533	Up
CRLF3	-0.296652	1.2777	2.22045e-16	3.73968e-12	3.38989	Down
C17orf49	0.296636	1.33801	2.22045e-16	3.73968e-12	3.38971	Up
ZFHX3	-0.31206	1.12206	8.88178e-16	1.37934e-11	3.38907	Down
CLTC	0.296565	1.18389	2.22045e-16	3.73968e-12	3.3889	Up
BOD1L1	0.296256	1.16038	2.22045e-16	3.73968e-12	3.38537	Up
NCBP2	-0.295784	1.3328	2.22045e-16	3.73968e-12	3.37998	Down
NBAT1	-0.29577	1.64896	2.22045e-16	3.73968e-12	3.37981	Down
HNRNPH2	-0.295244	1.39613	2.22045e-16	3.73968e-12	3.3738	Down
FAM172A	0.295221	1.13166	2.22045e-16	3.73968e-12	3.37354	Up
VPS29	-0.294727	1.28418	2.22045e-16	3.73968e-12	3.36789	Down
C11orf58	-0.294715	1.17541	2.22045e-16	3.73968e-12	3.36776	Down
OSBPL8	0.294499	1.13758	2.22045e-16	3.73968e-12	3.36529	Up
NPDC1	0.294069	1.2517	2.22045e-16	3.73968e-12	3.36038	Up
AC010642.2	-0.293884	1.48818	2.22045e-16	3.73968e-12	3.35826	Down
RBX1	-0.29339	1.18531	2.22045e-16	3.73968e-12	3.35262	Down
SPSB3	-0.293341	1.44776	2.22045e-16	3.73968e-12	3.35206	Down
DDAH2	-0.293266	1.17742	2.22045e-16	3.73968e-12	3.3512	Down
AFF4	0.29269	1.14697	2.22045e-16	3.73968e-12	3.34462	Up
SNX3	-0.292565	1.33613	2.22045e-16	3.73968e-12	3.34319	Down
LINC00882	0.292532	1.21083	2.22045e-16	3.73968e-12	3.34281	Up
ACTL6B	-0.292529	1.43931	2.22045e-16	3.73968e-12	3.34278	Down
ACTR10	-0.292505	1.22553	2.22045e-16	3.73968e-12	3.3425	Down
PSMA4	-0.292372	1.20306	2.22045e-16	3.73968e-12	3.34098	Down
KIAA1109	0.292291	1.15829	2.22045e-16	3.73968e-12	3.34005	Up
HNRNPF	-0.2921	1.37913	2.22045e-16	3.73968e-12	3.33788	Down
CHD6	0.291537	1.14638	2.22045e-16	3.73968e-12	3.33144	Up
ANO10	0.291483	1.15282	2.22045e-16	3.73968e-12	3.33082	Up
HINT1	-0.290685	1.14381	2.22045e-16	3.73968e-12	3.3217	Down
DYNLL1	-0.290497	1.14235	2.22045e-16	3.73968e-12	3.31956	Down
ZDBF2	0.290454	1.22313	2.22045e-16	3.73968e-12	3.31907	Up
EPHA5	0.327806	1.11849	4.88498e-15	7.56244e-11	3.31783	Up
BRD3	-0.290315	1.25422	2.22045e-16	3.73968e-12	3.31747	Down
TCEAL4	-0.290292	1.22064	2.22045e-16	3.73968e-12	3.31722	Down
PODXL2	-0.290228	1.16889	2.22045e-16	3.73968e-12	3.31648	Down
ACBD6	0.289949	1.14519	2.22045e-16	3.73968e-12	3.31329	Up
LRBA	0.289913	1.12535	2.22045e-16	3.73968e-12	3.31289	Up
MKLN1	0.289753	1.1466	2.22045e-16	3.73968e-12	3.31106	Up
DHX36	0.289732	1.13954	2.22045e-16	3.73968e-12	3.31081	Up
SAT2	-0.289708	1.23118	2.22045e-16	3.73968e-12	3.31054	Down
SPTBN1	0.289704	1.14048	2.22045e-16	3.73968e-12	3.3105	Up
HNRNPH3	-0.289495	1.17671	2.22045e-16	3.73968e-12	3.3081	Down
PCNX2	0.289398	1.16279	2.22045e-16	3.73968e-12	3.307	Up
ING4	-0.289241	1.41083	2.22045e-16	3.73968e-12	3.30521	Down
RBBP6	0.289046	1.16591	2.22045e-16	3.73968e-12	3.30298	Up
USP15	0.289043	1.14193	2.22045e-16	3.73968e-12	3.30295	Up
AC004540.1	0.288925	1.20057	2.22045e-16	3.73968e-12	3.30159	Up
MYL12B	-0.288614	1.21526	2.22045e-16	3.73968e-12	3.29804	Down
POTEF	0.288249	1.2881	2.22045e-16	3.73968e-12	3.29387	Up
TVP23C	0.287745	1.314	2.22045e-16	3.73968e-12	3.28811	Up
C18orf32	0.287673	1.25251	2.22045e-16	3.73968e-12	3.28729	Up
SUCO	0.287624	1.15811	2.22045e-16	3.73968e-12	3.28672	Up
NDUFA12	0.287275	1.20238	2.22045e-16	3.73968e-12	3.28274	Up
TTTY14	-0.287031	1.21127	2.22045e-16	3.73968e-12	3.27995	Down
LHX1-DT	-0.286966	1.25709	2.22045e-16	3.73968e-12	3.27921	Down
ST3GAL3	0.286883	1.27551	2.22045e-16	3.73968e-12	3.27826	Up
KIAA1328	0.286823	1.158	2.22045e-16	3.73968e-12	3.27758	Up
CSNK1G1	0.286712	1.25121	2.22045e-16	3.73968e-12	3.2763	Up
SIAH1	-0.286519	1.3263	2.22045e-16	3.73968e-12	3.2741	Down
AC098829.1	0.285914	1.18438	2.22045e-16	3.73968e-12	3.26719	Up
DPYSL4	-0.285395	1.43527	2.22045e-16	3.73968e-12	3.26126	Down
GSTP1	0.283775	1.1532	2.22045e-16	3.73968e-12	3.24274	Up
COX16	0.283257	1.2454	2.22045e-16	3.73968e-12	3.23683	Up
HECTD4	0.283177	1.13239	2.22045e-16	3.73968e-12	3.23591	Up
JUND	-0.2831	1.18309	2.22045e-16	3.73968e-12	3.23503	Down
GAD2	-0.282894	1.15642	2.22045e-16	3.73968e-12	3.23268	Down
PALM2-AKAP2	0.282271	1.26993	2.22045e-16	3.73968e-12	3.22556	Up
RPS6	-0.282169	1.12797	2.22045e-16	3.73968e-12	3.2244	Down
NRXN3	-0.37184	1.11158	1.39222e-13	2.13915e-09	3.22376	Down
NRIP1	0.281964	1.17875	2.22045e-16	3.73968e-12	3.22205	Up
DMXL1	0.281824	1.1743	2.22045e-16	3.73968e-12	3.22044	Up
AKIRIN2	-0.281556	1.24011	2.22045e-16	3.73968e-12	3.21739	Down
GDI1	-0.281329	1.18458	2.22045e-16	3.73968e-12	3.21479	Down
GOLGB1	0.281044	1.15623	2.22045e-16	3.73968e-12	3.21154	Up
PDXP	0.280025	1.32289	2.22045e-16	3.73968e-12	3.1999	Up
ELP4	0.279979	1.16167	2.22045e-16	3.73968e-12	3.19937	Up
COG6	0.279685	1.16809	2.22045e-16	3.73968e-12	3.196	Up
CEP170	0.279481	1.12884	2.22045e-16	3.73968e-12	3.19368	Up
BRD2	0.279024	1.15683	2.22045e-16	3.73968e-12	3.18845	Up
MAGI3	0.278985	1.13372	2.22045e-16	3.73968e-12	3.188	Up
ATP2C1	0.278981	1.14132	2.22045e-16	3.73968e-12	3.18797	Up
LSM5	-0.278437	1.28837	2.22045e-16	3.73968e-12	3.18175	Down
SCN2A	0.277712	1.14715	2.22045e-16	3.73968e-12	3.17346	Up
KMT2A	0.277413	1.12719	2.22045e-16	3.73968e-12	3.17004	Up
GTF2A2	-0.276693	1.27012	2.22045e-16	3.73968e-12	3.16181	Down
COPS8	-0.276429	1.30421	2.22045e-16	3.73968e-12	3.1588	Down
RAD50	0.276303	1.28361	2.22045e-16	3.73968e-12	3.15736	Up
MIR124-2HG	-0.276229	1.14029	2.22045e-16	3.73968e-12	3.15651	Down
EIF1	-0.276092	1.13752	2.22045e-16	3.73968e-12	3.15495	Down
SPAG9	0.276056	1.13161	2.22045e-16	3.73968e-12	3.15453	Up
PCNP	-0.275987	1.25071	2.22045e-16	3.73968e-12	3.15375	Down
GPI	0.275856	1.20038	2.22045e-16	3.73968e-12	3.15225	Up
PANK2	-0.275584	1.31646	2.22045e-16	3.73968e-12	3.14915	Down
CITED2	-0.274253	1.18031	2.22045e-16	3.73968e-12	3.13394	Down
ARPP19	-0.273849	1.21104	2.22045e-16	3.73968e-12	3.12932	Down
PIBF1	0.273825	1.12771	2.22045e-16	3.73968e-12	3.12904	Up
MBNL1	0.273563	1.14403	2.22045e-16	3.73968e-12	3.12605	Up
TIAM2	0.273486	1.14912	2.22045e-16	3.73968e-12	3.12517	Up
BNIP3	0.279819	1.12362	4.44089e-16	6.90692e-12	3.12297	Up
OTUD7A	0.272896	1.15507	2.22045e-16	3.73968e-12	3.11843	Up
DHX9	0.272778	1.14414	2.22045e-16	3.73968e-12	3.11708	Up
MAGI2	0.304524	1.11903	3.77476e-15	5.84635e-11	3.11623	Up
RNGTT	0.271451	1.1432	2.22045e-16	3.73968e-12	3.10192	Up
DCTN3	-0.271425	1.19397	2.22045e-16	3.73968e-12	3.10162	Down
AC104389.5	-0.271422	1.66488	2.22045e-16	3.73968e-12	3.10158	Down
PPP2R1A	-0.271217	1.16982	2.22045e-16	3.73968e-12	3.09924	Down
PSMB4	0.271077	1.18701	2.22045e-16	3.73968e-12	3.09765	Up
LUC7L3	-0.277313	1.12285	4.44089e-16	6.90692e-12	3.09501	Down
CCDC7	0.270574	1.18486	2.22045e-16	3.73968e-12	3.0919	Up
LYST	0.270551	1.14391	2.22045e-16	3.73968e-12	3.09163	Up
FAM117B	0.270534	1.1352	2.22045e-16	3.73968e-12	3.09143	Up
GOLGA8A	0.269984	1.15713	2.22045e-16	3.73968e-12	3.08515	Up
LINGO1	-0.269873	1.24114	2.22045e-16	3.73968e-12	3.08388	Down
STARD4-AS1	0.269517	1.13595	2.22045e-16	3.73968e-12	3.07982	Up
TBPL1	-0.269503	1.28714	2.22045e-16	3.73968e-12	3.07966	Down
KDM4C	0.26914	1.14779	2.22045e-16	3.73968e-12	3.0755	Up
TRIM36	-0.269107	1.20888	2.22045e-16	3.73968e-12	3.07513	Down
HSD17B12	-0.269074	1.28559	2.22045e-16	3.73968e-12	3.07475	Down
PRRC2B	0.268963	1.13305	2.22045e-16	3.73968e-12	3.07349	Up
MON2	0.268843	1.12903	2.22045e-16	3.73968e-12	3.07212	Up
MAGEF1	-0.268806	1.24746	2.22045e-16	3.73968e-12	3.07169	Down
LGALS1	0.268472	1.22548	2.22045e-16	3.73968e-12	3.06787	Up
LIN28B	0.268017	1.15063	2.22045e-16	3.73968e-12	3.06268	Up
AL353759.1	-0.267749	2.70547	2.22045e-16	3.73968e-12	3.05962	Down
FKBP2	-0.2676	2.15108	2.22045e-16	3.73968e-12	3.05791	Down
DUSP1	-0.267391	1.26555	2.22045e-16	3.73968e-12	3.05552	Down
EPB41L5	0.267264	1.15184	2.22045e-16	3.73968e-12	3.05407	Up
MIPOL1	0.265772	1.1842	2.22045e-16	3.73968e-12	3.03702	Up
UNC5D	-0.30221	1.11812	5.77316e-15	8.93281e-11	3.03691	Down
SLC5A3	0.26538	1.27517	2.22045e-16	3.73968e-12	3.03254	Up
RPL28	-0.264679	1.13649	2.22045e-16	3.73968e-12	3.02453	Down
CAPZA1	-0.264384	1.25722	2.22045e-16	3.73968e-12	3.02116	Down
RPS6KC1	0.264045	1.14433	2.22045e-16	3.73968e-12	3.01728	Up
PPP1R14B	0.263637	1.14508	2.22045e-16	3.73968e-12	3.01263	Up
SLC4A10	0.263571	1.12489	2.22045e-16	3.73968e-12	3.01187	Up
ZFAND6	-0.263346	1.18501	2.22045e-16	3.73968e-12	3.0093	Down
DISP1	0.262634	1.24884	2.22045e-16	3.73968e-12	3.00116	Up
MARK1	0.276013	1.1219	8.88178e-16	1.37934e-11	2.99759	Up
ESD	-0.262176	1.21539	2.22045e-16	3.73968e-12	2.99593	Down
POMP	-0.26199	1.14985	2.22045e-16	3.73968e-12	2.99381	Down
CHURC1	0.261863	1.26728	2.22045e-16	3.73968e-12	2.99236	Up
BCKDHB	0.261523	1.15042	2.22045e-16	3.73968e-12	2.98847	Up
ZFP91	0.261131	1.29268	2.22045e-16	3.73968e-12	2.98399	Up
TBCA	-0.260963	1.1238	2.22045e-16	3.73968e-12	2.98206	Down
SERP2	-0.260519	1.48262	2.22045e-16	3.73968e-12	2.97699	Down
BBS9	0.259982	1.12411	2.22045e-16	3.73968e-12	2.97086	Up
STX16	0.259909	1.26638	2.22045e-16	3.73968e-12	2.97002	Up
CCT4	-0.259774	1.16478	2.22045e-16	3.73968e-12	2.96849	Down
TBC1D32	0.259141	1.13778	2.22045e-16	3.73968e-12	2.96125	Up
GNG11	0.258828	1.23913	2.22045e-16	3.73968e-12	2.95767	Up
METTL15	0.257508	1.15321	2.22045e-16	3.73968e-12	2.94259	Up
ZNF709	0.256986	1.27542	2.22045e-16	3.73968e-12	2.93663	Up
AC092683.1	0.256306	1.28796	2.22045e-16	3.73968e-12	2.92885	Up
NEO1	0.256191	1.12765	2.22045e-16	3.73968e-12	2.92754	Up
RUNDC3B	0.254887	1.12826	2.22045e-16	3.73968e-12	2.91263	Up
C9orf16	-0.254598	1.17351	2.22045e-16	3.73968e-12	2.90933	Down
COG5	0.254358	1.13303	2.22045e-16	3.73968e-12	2.90659	Up
ZNF544	0.253888	1.24722	2.22045e-16	3.73968e-12	2.90122	Up
NPM1	-0.264057	1.12278	6.66134e-16	1.03524e-11	2.90066	Down
TOMM5	0.253492	1.25952	2.22045e-16	3.73968e-12	2.8967	Up
RAD51B	0.252493	1.13194	2.22045e-16	3.73968e-12	2.88527	Up
TRPC1	0.252139	1.14713	2.22045e-16	3.73968e-12	2.88123	Up
SCD	0.252012	1.16085	2.22045e-16	3.73968e-12	2.87979	Up
ALG13	0.251936	1.16529	2.22045e-16	3.73968e-12	2.87891	Up
UBE2B	-0.250939	1.17217	2.22045e-16	3.73968e-12	2.86752	Down
TMX2	0.250221	1.2704	2.22045e-16	3.73968e-12	2.85932	Up
STEAP1B	-0.249926	2.95403	2.22045e-16	3.73968e-12	2.85594	Down
EPRS	0.249778	1.14466	2.22045e-16	3.73968e-12	2.85426	Up
CCDC90B	-0.248362	1.20809	2.22045e-16	3.73968e-12	2.83807	Down
PDCD6	0.248314	1.21511	2.22045e-16	3.73968e-12	2.83753	Up
WNT2B	0.248158	1.18912	2.22045e-16	3.73968e-12	2.83574	Up
AP3B1	0.247945	1.13915	2.22045e-16	3.73968e-12	2.83331	Up
RASAL2	0.283001	1.11796	6.43929e-15	9.96223e-11	2.83048	Up
PCDH9-AS2	-0.247569	1.18948	2.22045e-16	3.73968e-12	2.82901	Down
EAPP	-0.247303	1.22625	2.22045e-16	3.73968e-12	2.82598	Down
CRIP2	-0.247259	1.27476	2.22045e-16	3.73968e-12	2.82547	Down
LRRC23	0.247232	1.17821	2.22045e-16	3.73968e-12	2.82516	Up
ARPC5	-0.246585	1.17094	2.22045e-16	3.73968e-12	2.81776	Down
TBCB	-0.246454	1.15306	2.22045e-16	3.73968e-12	2.81627	Down
PSMC1	0.246315	1.211	2.22045e-16	3.73968e-12	2.81468	Up
UNC119	0.246091	1.27933	2.22045e-16	3.73968e-12	2.81212	Up
C1orf56	-0.246043	1.64155	2.22045e-16	3.73968e-12	2.81158	Down
RSRC2	-0.246027	1.13544	2.22045e-16	3.73968e-12	2.8114	Down
NDN	-0.245591	1.13412	2.22045e-16	3.73968e-12	2.80641	Down
MAN1A2	0.245223	1.12529	2.22045e-16	3.73968e-12	2.80221	Up
B3GALNT1	-0.244307	1.81958	2.22045e-16	3.73968e-12	2.79174	Down
CLTA	-0.244204	1.13281	2.22045e-16	3.73968e-12	2.79056	Down
PRKRA	-0.243487	1.23025	2.22045e-16	3.73968e-12	2.78236	Down
ZNF821	-0.243372	1.1666	2.22045e-16	3.73968e-12	2.78105	Down
COPE	0.243352	1.12774	2.22045e-16	3.73968e-12	2.78083	Up
MAP2	0.243282	1.12497	2.22045e-16	3.73968e-12	2.78002	Up
UBXN1	-0.243142	1.20385	2.22045e-16	3.73968e-12	2.77843	Down
GCSH	0.243036	1.26762	2.22045e-16	3.73968e-12	2.77721	Up
PFDN2	-0.24229	1.13053	2.22045e-16	3.73968e-12	2.76869	Down
ASNS	-0.241805	2.09468	2.22045e-16	3.73968e-12	2.76315	Down
CAMK2N1	-0.241724	1.14092	2.22045e-16	3.73968e-12	2.76222	Down
GABPB1	-0.241417	1.35594	2.22045e-16	3.73968e-12	2.75872	Down
POU3F3	0.240917	1.13036	2.22045e-16	3.73968e-12	2.753	Up
AC002463.1	0.240828	1.23616	2.22045e-16	3.73968e-12	2.75198	Up
CMPK1	-0.240611	1.21627	2.22045e-16	3.73968e-12	2.7495	Down
FIP1L1	0.240573	1.17888	2.22045e-16	3.73968e-12	2.74906	Up
FAM32A	-0.24039	1.26051	2.22045e-16	3.73968e-12	2.74698	Down
CDRT4	0.239874	1.25257	2.22045e-16	3.73968e-12	2.74108	Up
SMG1	0.239586	1.13568	2.22045e-16	3.73968e-12	2.73779	Up
BCAS2	-0.239577	1.20449	2.22045e-16	3.73968e-12	2.73769	Down
TFPI2	0.239509	1.20324	2.22045e-16	3.73968e-12	2.73691	Up
NF1	0.278189	1.11713	9.54792e-15	1.47592e-10	2.73486	Up
SMAD2	0.239254	1.1258	2.22045e-16	3.73968e-12	2.73399	Up
PURG	0.238881	1.13521	2.22045e-16	3.73968e-12	2.72973	Up
AC021504.1	0.238821	1.16481	2.22045e-16	3.73968e-12	2.72905	Up
POLR2I	-0.238528	1.20241	2.22045e-16	3.73968e-12	2.7257	Down
UNC80	0.238435	1.15316	2.22045e-16	3.73968e-12	2.72464	Up
GPATCH2L	0.247783	1.12252	6.66134e-16	1.03524e-11	2.72189	Up
TRMT11	0.238165	1.13467	2.22045e-16	3.73968e-12	2.72155	Up
ASH1L	0.268458	1.11843	5.10703e-15	7.90465e-11	2.712	Up
PRKN	0.28565	1.11552	2.10942e-14	3.25505e-10	2.71008	Up
NAP1L3	-0.236779	1.22262	2.22045e-16	3.73968e-12	2.70571	Down
UBA2	-0.236772	1.15957	2.22045e-16	3.73968e-12	2.70563	Down
AC016716.2	-0.236717	1.70423	2.22045e-16	3.73968e-12	2.705	Down
COTL1	-0.236463	1.19313	2.22045e-16	3.73968e-12	2.7021	Down
TRIM8	0.236458	1.12593	2.22045e-16	3.73968e-12	2.70204	Up
TAF1D	0.241182	1.12356	4.44089e-16	6.90692e-12	2.69177	Up
SQSTM1	0.235388	1.12708	2.22045e-16	3.73968e-12	2.68982	Up
BLOC1S6	0.235342	1.22975	2.22045e-16	3.73968e-12	2.68929	Up
STS	0.235291	1.18086	2.22045e-16	3.73968e-12	2.68871	Up
TENT5A	0.235171	1.16664	2.22045e-16	3.73968e-12	2.68734	Up
SNRNP70	-0.234785	1.139	2.22045e-16	3.73968e-12	2.68293	Down
UQCRC2	-0.234507	1.15092	2.22045e-16	3.73968e-12	2.67975	Down
TMEM106B	-0.234265	1.22657	2.22045e-16	3.73968e-12	2.67698	Down
TARBP1	0.233925	1.13221	2.22045e-16	3.73968e-12	2.6731	Up
DNER	-0.290923	1.11395	4.4853e-14	6.91185e-10	2.66497	Down
MSI1	-0.233203	1.35949	2.22045e-16	3.73968e-12	2.66485	Down
ASTN2	-0.23298	1.13161	2.22045e-16	3.73968e-12	2.6623	Down
MRPL42	-0.232845	1.1808	2.22045e-16	3.73968e-12	2.66075	Down
PFN2	0.232737	1.19039	2.22045e-16	3.73968e-12	2.65953	Up
SMARCE1	0.232725	1.16053	2.22045e-16	3.73968e-12	2.65939	Up
TALDO1	-0.232574	1.19851	2.22045e-16	3.73968e-12	2.65767	Down
CLK1	-0.232566	1.16245	2.22045e-16	3.73968e-12	2.65757	Down
PVT1	0.232329	1.16478	2.22045e-16	3.73968e-12	2.65486	Up
ERCC5	0.2322	1.24988	2.22045e-16	3.73968e-12	2.65339	Up
VDAC1	-0.232197	1.13942	2.22045e-16	3.73968e-12	2.65336	Down
ANKUB1	0.232162	1.14356	2.22045e-16	3.73968e-12	2.65295	Up
POLR2J3	0.23202	1.24786	2.22045e-16	3.73968e-12	2.65133	Up
BCL7A	-0.231522	1.17024	2.22045e-16	3.73968e-12	2.64564	Down
MAB21L2	-0.231519	1.35715	2.22045e-16	3.73968e-12	2.64561	Down
SPECC1	0.231283	1.17921	2.22045e-16	3.73968e-12	2.64291	Up
PFKP	0.230555	1.18716	2.22045e-16	3.73968e-12	2.63459	Up
AL807761.4	-0.230341	1.35562	2.22045e-16	3.73968e-12	2.63215	Down
EFNB2	0.230339	1.12837	2.22045e-16	3.73968e-12	2.63212	Up
AC008056.1	-0.230295	1.17619	2.22045e-16	3.73968e-12	2.63162	Down
RPP21	0.230043	1.22895	2.22045e-16	3.73968e-12	2.62874	Up
PPIA	0.257263	1.11892	3.9968e-15	6.18945e-11	2.62623	Up
RBM3	-0.229765	1.17285	2.22045e-16	3.73968e-12	2.62556	Down
TPGS2	-0.229599	1.2073	2.22045e-16	3.73968e-12	2.62367	Down
TXNRD1	-0.229505	1.17706	2.22045e-16	3.73968e-12	2.62259	Down
SNRPD2	-0.229231	1.12982	2.22045e-16	3.73968e-12	2.61947	Down
POLG2	0.228975	1.17043	2.22045e-16	3.73968e-12	2.61654	Up
DUBR	0.228404	1.17713	2.22045e-16	3.73968e-12	2.61001	Up
FOS	-0.228293	1.13067	2.22045e-16	3.73968e-12	2.60874	Down
CRYZL1	0.228233	1.16131	2.22045e-16	3.73968e-12	2.60805	Up
COPS6	-0.228175	1.1973	2.22045e-16	3.73968e-12	2.6074	Down
ERCC6L2	0.227772	1.12748	2.22045e-16	3.73968e-12	2.60279	Up
CCT3	-0.227558	1.13611	2.22045e-16	3.73968e-12	2.60034	Down
ZBED5	0.227456	1.18507	2.22045e-16	3.73968e-12	2.59918	Up
NDUFC2	0.246826	1.12029	1.9984e-15	3.09912e-11	2.59384	Up
GPR137C	0.285779	1.11352	5.52891e-14	8.51452e-10	2.59197	Up
FAM120B	0.226737	1.12731	2.22045e-16	3.73968e-12	2.59096	Up
ASNSD1	-0.226632	1.49022	2.22045e-16	3.73968e-12	2.58976	Down
ZNF713	0.226435	1.2248	2.22045e-16	3.73968e-12	2.58752	Up
MTUS1	-0.226204	1.2096	2.22045e-16	3.73968e-12	2.58487	Down
LEPR	0.226139	1.14598	2.22045e-16	3.73968e-12	2.58413	Up
USP34	0.265319	1.11666	1.19904e-14	1.85252e-10	2.58214	Up
BTD	0.225594	1.18158	2.22045e-16	3.73968e-12	2.5779	Up
PAIP1	-0.225063	1.18312	2.22045e-16	3.73968e-12	2.57183	Down
PLCL1	0.289134	1.11258	8.70415e-14	1.33922e-09	2.56553	Up
NCKAP5	0.296181	1.11153	1.42997e-13	2.197e-09	2.56438	Up
KIAA0355	0.224045	1.14213	2.22045e-16	3.73968e-12	2.5602	Up
SOD2	0.223807	1.23929	2.22045e-16	3.73968e-12	2.55748	Up
ZNF506	0.223623	1.21036	2.22045e-16	3.73968e-12	2.55537	Up
CACNA1D	0.223604	1.14048	2.22045e-16	3.73968e-12	2.55516	Up
RAB5C	0.223502	1.24219	2.22045e-16	3.73968e-12	2.554	Up
TCEA1	-0.223139	1.17395	2.22045e-16	3.73968e-12	2.54985	Down
SNX4	-0.222667	1.16971	2.22045e-16	3.73968e-12	2.54445	Down
RNF146	-0.222569	1.17106	2.22045e-16	3.73968e-12	2.54333	Down
TUFM	-0.221765	1.15531	2.22045e-16	3.73968e-12	2.53415	Down
CRYAB	0.221566	1.16122	2.22045e-16	3.73968e-12	2.53188	Up
TCEAL5	-0.221013	1.37712	2.22045e-16	3.73968e-12	2.52555	Down
ZNF22	-0.220771	1.25977	2.22045e-16	3.73968e-12	2.52279	Down
CENPX	-0.220719	1.28743	2.22045e-16	3.73968e-12	2.5222	Down
AL356599.1	0.220606	1.15714	2.22045e-16	3.73968e-12	2.5209	Up
Z99774.1	-0.220581	1.54018	2.22045e-16	3.73968e-12	2.52061	Down
PSMA3	-0.220558	1.14323	2.22045e-16	3.73968e-12	2.52035	Down
SLIT1	0.220396	1.12503	2.22045e-16	3.73968e-12	2.51851	Up
ANKRD36C	0.254931	1.11732	8.65974e-15	1.3388e-10	2.51701	Up
ZNF655	0.220007	1.23883	2.22045e-16	3.73968e-12	2.51405	Up
ASXL1	0.253833	1.1174	8.43769e-15	1.30455e-10	2.50902	Up
ZHX1	0.219435	1.22959	2.22045e-16	3.73968e-12	2.50752	Up
CDKL1	0.219133	1.13669	2.22045e-16	3.73968e-12	2.50407	Up
CXCR4	0.219036	1.13524	2.22045e-16	3.73968e-12	2.50296	Up
HLA-B	0.218684	1.18061	2.22045e-16	3.73968e-12	2.49894	Up
SLF2	0.218648	1.14754	2.22045e-16	3.73968e-12	2.49852	Up
ARL17B	0.218543	1.13318	2.22045e-16	3.73968e-12	2.49733	Up
EEF1E1	0.218341	1.22378	2.22045e-16	3.73968e-12	2.49502	Up
LINC01934	0.218102	1.17555	2.22045e-16	3.73968e-12	2.49229	Up
PDE8A	0.217406	1.17636	2.22045e-16	3.73968e-12	2.48433	Up
VPS26A	-0.217169	1.24931	2.22045e-16	3.73968e-12	2.48162	Down
DNAJB1	-0.217074	1.13408	2.22045e-16	3.73968e-12	2.48054	Down
TSPAN3	-0.221889	1.12335	4.44089e-16	6.90692e-12	2.47645	Down
FAM228B	0.216581	1.1629	2.22045e-16	3.73968e-12	2.47491	Up
ACP1	-0.216522	1.19731	2.22045e-16	3.73968e-12	2.47424	Down
PTP4A2	0.216435	1.15512	2.22045e-16	3.73968e-12	2.47324	Up
REC8	-0.216363	2.57768	2.22045e-16	3.73968e-12	2.47241	Down
KDELR2	0.216353	1.22065	2.22045e-16	3.73968e-12	2.4723	Up
PFKFB3	0.216277	1.14244	2.22045e-16	3.73968e-12	2.47144	Up
TBCC	-0.216264	1.31879	2.22045e-16	3.73968e-12	2.47129	Down
HCG18	0.215819	1.20876	2.22045e-16	3.73968e-12	2.4662	Up
PCF11	0.215758	1.13417	2.22045e-16	3.73968e-12	2.4655	Up
PRDX3	-0.215734	1.24036	2.22045e-16	3.73968e-12	2.46523	Down
NRN1	-0.215521	1.14964	2.22045e-16	3.73968e-12	2.4628	Down
COPZ1	-0.215023	1.20564	2.22045e-16	3.73968e-12	2.4571	Down
SNRPB	0.214839	1.14707	2.22045e-16	3.73968e-12	2.455	Up
HOMER1	0.252025	1.1167	1.17684e-14	1.81857e-10	2.45479	Up
TSNAX	0.214322	1.22964	2.22045e-16	3.73968e-12	2.44909	Up
TTN	0.213721	1.13987	2.22045e-16	3.73968e-12	2.44223	Up
HIST1H2BD	-0.213589	1.22051	2.22045e-16	3.73968e-12	2.44072	Down
TMEM14A	-0.213299	1.19777	2.22045e-16	3.73968e-12	2.4374	Down
SIL1	0.212819	1.12741	2.22045e-16	3.73968e-12	2.43192	Up
CTTN	-0.212755	1.16769	2.22045e-16	3.73968e-12	2.43119	Down
DUSP26	-0.212622	1.31677	2.22045e-16	3.73968e-12	2.42967	Down
ZNF565	-0.21233	1.17893	2.22045e-16	3.73968e-12	2.42634	Down
CYCS	-0.227037	1.12124	1.33227e-15	2.06728e-11	2.4258	Down
CD59	0.212013	1.22098	2.22045e-16	3.73968e-12	2.42271	Up
POLR2K	-0.211879	1.17867	2.22045e-16	3.73968e-12	2.42118	Down
RNPS1	-0.211704	1.15813	2.22045e-16	3.73968e-12	2.41918	Down
AC008771.1	0.211445	1.19687	2.22045e-16	3.73968e-12	2.41622	Up
HIST3H2A	-0.211368	1.2284	2.22045e-16	3.73968e-12	2.41534	Down
TMEM151B	0.210983	1.21757	2.22045e-16	3.73968e-12	2.41094	Up
ZNF652	-0.210938	1.1401	2.22045e-16	3.73968e-12	2.41042	Down
INSR	-0.210906	1.13696	2.22045e-16	3.73968e-12	2.41006	Down
P4HA1	0.242423	1.11755	7.77156e-15	1.20172e-10	2.40488	Up
MOAP1	0.210287	1.21059	2.22045e-16	3.73968e-12	2.40298	Up
C1QBP	-0.209529	1.17667	2.22045e-16	3.73968e-12	2.39432	Down
IPO9-AS1	-0.208931	1.15144	2.22045e-16	3.73968e-12	2.38749	Down
TXLNG	0.208896	1.13525	2.22045e-16	3.73968e-12	2.38709	Up
AP003086.1	0.208473	1.20175	2.22045e-16	3.73968e-12	2.38225	Up
TFRC	0.208331	1.13571	2.22045e-16	3.73968e-12	2.38063	Up
IAH1	-0.208297	1.38017	2.22045e-16	3.73968e-12	2.38025	Down
KLF6	-0.208262	1.15781	2.22045e-16	3.73968e-12	2.37985	Down
C3orf70	-0.20823	1.28619	2.22045e-16	3.73968e-12	2.37948	Down
MEF2A	0.25081	1.11548	2.15383e-14	3.32336e-10	2.37728	Up
ACSL3	0.246397	1.11621	1.5099e-14	2.33144e-10	2.37339	Up
RPL13	-0.220492	1.12134	1.11022e-15	1.72318e-11	2.37331	Down
POLR2F	-0.207342	1.14689	2.22045e-16	3.73968e-12	2.36933	Down
VPS72	-0.20711	1.35325	2.22045e-16	3.73968e-12	2.36668	Down
DLEU2	0.256033	1.11434	3.73035e-14	5.75033e-10	2.36583	Up
SMS	-0.206926	1.14394	2.22045e-16	3.73968e-12	2.36458	Down
THOC5	-0.206916	1.39073	2.22045e-16	3.73968e-12	2.36447	Down
ANKRD30BL	-0.206906	1.96337	2.22045e-16	3.73968e-12	2.36435	Down
USP47	0.256684	1.11413	4.13003e-14	6.3652e-10	2.36052	Up
DNAJC15	-0.206391	1.52372	2.22045e-16	3.73968e-12	2.35846	Down
CACYBP	-0.214547	1.12265	6.66134e-16	1.03524e-11	2.35679	Down
AC023905.1	-0.206025	1.57236	2.22045e-16	3.73968e-12	2.35428	Down
SCNM1	-0.205914	1.4092	2.22045e-16	3.73968e-12	2.35302	Down
KRT10	-0.205868	1.12468	2.22045e-16	3.73968e-12	2.35249	Down
TSPYL1	-0.205853	1.19545	2.22045e-16	3.73968e-12	2.35231	Down
UBL5	-0.252328	1.1147	3.13083e-14	4.82836e-10	2.35074	Down
PTEN	0.259628	1.11335	5.9952e-14	9.23022e-10	2.34568	Up
LMBR1	0.228452	1.11907	3.55271e-15	5.50351e-11	2.34377	Up
COP1	0.258592	1.11348	5.63993e-14	8.68437e-10	2.34317	Up
TRIM9	0.243517	1.11612	1.57652e-14	2.43383e-10	2.3411	Up
BOD1	-0.204412	1.23515	2.22045e-16	3.73968e-12	2.33585	Down
IMMP2L	0.29665	1.10764	8.74856e-13	1.34037e-08	2.33546	Up
IMPG2	0.204359	1.19946	2.22045e-16	3.73968e-12	2.33524	Up
LHX5	-0.204211	1.25468	2.22045e-16	3.73968e-12	2.33355	Down
MED21	-0.203839	1.23887	2.22045e-16	3.73968e-12	2.3293	Down
IER3IP1	0.203713	1.21881	2.22045e-16	3.73968e-12	2.32786	Up
DNAJC3	0.203655	1.13402	2.22045e-16	3.73968e-12	2.3272	Up
ARMC1	-0.203332	1.22958	2.22045e-16	3.73968e-12	2.32351	Down
PSMB5	-0.215727	1.1216	1.11022e-15	1.72318e-11	2.32202	Down
IGBP1	-0.203124	1.1659	2.22045e-16	3.73968e-12	2.32113	Down
SERTAD4	-0.203079	1.23291	2.22045e-16	3.73968e-12	2.32061	Down
VSTM2A	-0.203058	1.26486	2.22045e-16	3.73968e-12	2.32037	Down
ARMCX1	-0.203056	1.2118	2.22045e-16	3.73968e-12	2.32036	Down
UBE2J1	-0.202797	1.29668	2.22045e-16	3.73968e-12	2.3174	Down
ALOX12-AS1	0.201277	1.16312	2.22045e-16	3.73968e-12	2.30002	Up
NIPBL	0.262326	1.11204	1.12355e-13	1.72756e-09	2.29865	Up
EEF1AKMT2	0.201149	1.19532	2.22045e-16	3.73968e-12	2.29856	Up
YPEL5	-0.201043	1.18231	2.22045e-16	3.73968e-12	2.29735	Down
SEMA6A-AS1	-0.20096	1.14661	2.22045e-16	3.73968e-12	2.2964	Down
BLOC1S2	-0.200585	1.19212	2.22045e-16	3.73968e-12	2.29212	Down
SHC3	0.200561	1.1364	2.22045e-16	3.73968e-12	2.29185	Up
CBX5	-0.233218	1.11711	9.76996e-15	1.51014e-10	2.29043	Down
STARD3NL	-0.200415	1.1525	2.22045e-16	3.73968e-12	2.29017	Down
ARF3	0.200284	1.19458	2.22045e-16	3.73968e-12	2.28868	Up
MAZ	-0.199962	1.1645	2.22045e-16	3.73968e-12	2.285	Down
CCT2	-0.230725	1.11745	8.21565e-15	1.2703e-10	2.28327	Down
TPRKB	-0.199695	1.21633	2.22045e-16	3.73968e-12	2.28195	Down
PYURF	-0.199654	1.15117	2.22045e-16	3.73968e-12	2.28147	Down
DHPS	-0.199644	1.16444	2.22045e-16	3.73968e-12	2.28137	Down
NDUFS8	-0.199595	1.13184	2.22045e-16	3.73968e-12	2.2808	Down
SPRY4-AS1	0.199452	1.15732	2.22045e-16	3.73968e-12	2.27917	Up
RALGAPA2	0.252433	1.11321	6.41709e-14	9.87654e-10	2.27326	Up
TIMP3	-0.198748	1.17456	2.22045e-16	3.73968e-12	2.27112	Down
DCK	-0.198409	1.32347	2.22045e-16	3.73968e-12	2.26725	Down
CCDC184	-0.198393	1.23493	2.22045e-16	3.73968e-12	2.26707	Down
AC011043.1	-0.198384	1.54712	2.22045e-16	3.73968e-12	2.26697	Down
NSD1	-0.205341	1.12264	6.66134e-16	1.03524e-11	2.25567	Down
PRRT2	0.197183	1.13894	2.22045e-16	3.73968e-12	2.25324	Up
RNF5	-0.197139	1.14741	2.22045e-16	3.73968e-12	2.25274	Down
SPATA13	0.19667	1.18398	2.22045e-16	3.73968e-12	2.24738	Up
OTUD6B-AS1	-0.196412	1.17172	2.22045e-16	3.73968e-12	2.24444	Down
PRPSAP2	-0.195996	1.14259	2.22045e-16	3.73968e-12	2.23968	Down
RNF103	0.195986	1.20749	2.22045e-16	3.73968e-12	2.23957	Up
ANO5	0.195942	1.1323	2.22045e-16	3.73968e-12	2.23906	Up
STRADA	0.195898	1.19142	2.22045e-16	3.73968e-12	2.23856	Up
RALGAPA1	0.259605	1.11134	1.56319e-13	2.40138e-09	2.23767	Up
HNRNPUL2	0.195792	1.21489	2.22045e-16	3.73968e-12	2.23735	Up
PUF60	-0.195457	1.13343	2.22045e-16	3.73968e-12	2.23352	Down
ACAD11	0.195244	1.1914	2.22045e-16	3.73968e-12	2.23109	Up
SLIRP	-0.222257	1.11805	5.9952e-15	9.27578e-11	2.22983	Down
MAPK6	-0.218919	1.11876	4.21885e-15	6.53289e-11	2.22966	Down
FMC1	0.194982	1.21228	2.22045e-16	3.73968e-12	2.22809	Up
PPM1L	0.27618	1.1086	5.62661e-13	8.62897e-09	2.22713	Up
MTRNR2L8	0.194817	1.17505	2.22045e-16	3.73968e-12	2.22621	Up
DNAAF2	-0.19447	1.27354	2.22045e-16	3.73968e-12	2.22224	Down
PCDHA12	0.194453	1.20797	2.22045e-16	3.73968e-12	2.22205	Up
MAP2K4	0.248755	1.11276	7.9714e-14	1.22664e-09	2.21673	Up
TUBA1C	-0.193968	1.17095	2.22045e-16	3.73968e-12	2.2165	Down
TBCEL	0.193398	1.196	2.22045e-16	3.73968e-12	2.20999	Up
SFMBT1	0.193367	1.14348	2.22045e-16	3.73968e-12	2.20964	Up
ABRACL	-0.192677	1.24072	2.22045e-16	3.73968e-12	2.20175	Down
POLR2J	-0.192254	1.16197	2.22045e-16	3.73968e-12	2.19692	Down
TMED7	0.191974	1.21201	2.22045e-16	3.73968e-12	2.19372	Up
TARDBP	0.191176	1.13685	2.22045e-16	3.73968e-12	2.1846	Up
COX17	-0.190733	1.16119	2.22045e-16	3.73968e-12	2.17954	Down
LARP1B	0.214809	1.11856	4.66294e-15	7.21916e-11	2.17849	Up
JAKMIP2-AS1	-0.190576	1.16833	2.22045e-16	3.73968e-12	2.17775	Down
FBXO3	-0.19031	1.2077	2.22045e-16	3.73968e-12	2.17471	Down
CCNC	-0.189999	1.14986	2.22045e-16	3.73968e-12	2.17115	Down
LINC02245	0.189235	1.18598	2.22045e-16	3.73968e-12	2.16242	Up
ATF7	0.189172	1.18805	2.22045e-16	3.73968e-12	2.1617	Up
ATP9B	0.23265	1.11436	3.70814e-14	5.71648e-10	2.15035	Up
LRRC61	-0.187959	2.54924	2.22045e-16	3.73968e-12	2.14784	Down
ZNF512	-0.187819	1.1872	2.22045e-16	3.73968e-12	2.14624	Down
CCDC144NL	0.187689	1.14412	2.22045e-16	3.73968e-12	2.14476	Up
AARSD1	0.187669	1.20866	2.22045e-16	3.73968e-12	2.14453	Up
KANSL1L	0.2304	1.11461	3.26406e-14	5.0335e-10	2.14229	Up
DNAJB11	0.187317	1.16334	2.22045e-16	3.73968e-12	2.1405	Up
BEX5	-0.187286	1.15598	2.22045e-16	3.73968e-12	2.14015	Down
TOMM22	-0.186876	1.16782	2.22045e-16	3.73968e-12	2.13546	Down
RNF11	-0.186693	1.13393	2.22045e-16	3.73968e-12	2.13338	Down
TFAP2A	-0.202676	1.12037	1.9984e-15	3.09912e-11	2.12987	Down
TBL1X	0.21381	1.11773	7.10543e-15	1.09893e-10	2.12934	Up
MMD	-0.185697	1.3299	2.22045e-16	3.73968e-12	2.12199	Down
AP3S2	0.184838	1.17236	2.22045e-16	3.73968e-12	2.11217	Up
PWRN1	0.217529	1.11652	1.28786e-14	1.98936e-10	2.11031	Up
LYRM1	-0.184355	1.28698	2.22045e-16	3.73968e-12	2.10666	Down
PSMC5	-0.188293	1.12373	4.44089e-16	6.90692e-12	2.10148	Down
DENR	-0.183709	1.13468	2.22045e-16	3.73968e-12	2.09927	Down
PRKAR1B	-0.183617	1.53753	2.22045e-16	3.73968e-12	2.09823	Down
ANGPTL1	-0.183596	1.3261	2.22045e-16	3.73968e-12	2.09798	Down
PFDN1	-0.183122	1.13225	2.22045e-16	3.73968e-12	2.09257	Down
ATN1	-0.183093	1.1651	2.22045e-16	3.73968e-12	2.09224	Down
FOXN3	-0.257492	1.10887	4.95604e-13	7.60107e-09	2.09061	Down
ANAPC13	-0.182944	1.18009	2.22045e-16	3.73968e-12	2.09053	Down
AIG1	0.230576	1.1135	5.57332e-14	8.58235e-10	2.09049	Up
IGSF1	0.182368	1.15236	2.22045e-16	3.73968e-12	2.08395	Up
RAB18	-0.206946	1.1182	5.55112e-15	8.59035e-11	2.08312	Down
ADGRB3	0.311703	1.10148	1.38924e-11	2.11693e-07	2.0804	Up
HIST2H2BE	-0.181651	1.25842	2.22045e-16	3.73968e-12	2.07575	Down
SPDYA	0.181636	1.12782	2.22045e-16	3.73968e-12	2.07558	Up
LSM14A	-0.211939	1.11697	1.04361e-14	1.6129e-10	2.07539	Down
NAIP	0.181542	1.18922	2.22045e-16	3.73968e-12	2.07452	Up
STXBP5-AS1	0.180675	1.12465	2.22045e-16	3.73968e-12	2.0646	Up
NT5C3B	-0.180539	1.14065	2.22045e-16	3.73968e-12	2.06305	Down
LRRC4C	-0.318068	1.10042	2.2067e-11	3.35904e-07	2.0591	Down
DPY30	-0.179958	1.12619	2.22045e-16	3.73968e-12	2.05641	Down
SYT1	0.288322	1.10381	4.96714e-12	7.58482e-08	2.05287	Up
BUB3	-0.179427	1.13596	2.22045e-16	3.73968e-12	2.05035	Down
AC074032.1	-0.179425	1.1876	2.22045e-16	3.73968e-12	2.05032	Down
COA3	-0.179413	1.12901	2.22045e-16	3.73968e-12	2.05018	Down
MRPL44	-0.179123	1.20154	2.22045e-16	3.73968e-12	2.04686	Down
HIGD2A	0.179114	1.15715	2.22045e-16	3.73968e-12	2.04676	Up
ZNF300	-0.178807	1.27365	2.22045e-16	3.73968e-12	2.04325	Down
CHML	0.178785	1.15258	2.22045e-16	3.73968e-12	2.04301	Up
ANAPC16	-0.17873	1.12629	2.22045e-16	3.73968e-12	2.04238	Down
ISYNA1	-0.178696	1.20031	2.22045e-16	3.73968e-12	2.04199	Down
PPA1	-0.223949	1.11372	5.01821e-14	7.73005e-10	2.04058	Down
TMEM205	0.178156	1.15661	2.22045e-16	3.73968e-12	2.03582	Up
CCDC65	-0.178054	1.2347	2.22045e-16	3.73968e-12	2.03465	Down
SCLT1	0.234239	1.11165	1.34781e-13	2.07118e-09	2.03408	Up
UBE2F	0.177994	1.18706	2.22045e-16	3.73968e-12	2.03396	Up
TMEM59	-0.222972	1.11377	4.90719e-14	7.55952e-10	2.03384	Down
GMDS-DT	0.187143	1.12194	8.88178e-16	1.37934e-11	2.03243	Up
MKRN1	-0.203768	1.1178	6.88338e-15	1.06465e-10	2.03214	Down
BDP1	0.233221	1.11166	1.34337e-13	2.06449e-09	2.02556	Up
CTDNEP1	0.177167	1.13245	2.22045e-16	3.73968e-12	2.02451	Up
MOSPD3	-0.177106	1.2925	2.22045e-16	3.73968e-12	2.02382	Down
C3orf14	-0.177088	1.16044	2.22045e-16	3.73968e-12	2.02362	Down
CWC15	-0.176606	1.12454	2.22045e-16	3.73968e-12	2.01811	Down
LSM2	-0.175894	1.14243	2.22045e-16	3.73968e-12	2.00997	Down
PAM16	0.175444	1.17183	2.22045e-16	3.73968e-12	2.00483	Up
SLC35A3	0.17513	1.18366	2.22045e-16	3.73968e-12	2.00124	Up
ADSL	0.174757	1.18469	2.22045e-16	3.73968e-12	1.99698	Up
C1orf54	0.174757	1.14969	2.22045e-16	3.73968e-12	1.99698	Up
KLF13	0.186839	1.12093	1.33227e-15	2.06728e-11	1.9963	Up
MTCH2	-0.174212	1.12868	2.22045e-16	3.73968e-12	1.99075	Down
CRBN	-0.174174	1.1249	2.22045e-16	3.73968e-12	1.99032	Down
CRLF1	-0.174132	1.55544	2.22045e-16	3.73968e-12	1.98983	Down
ATXN7	0.173871	1.15546	2.22045e-16	3.73968e-12	1.98685	Up
COMT	-0.173676	1.30332	2.22045e-16	3.73968e-12	1.98463	Down
CD302	0.173386	1.16865	2.22045e-16	3.73968e-12	1.98131	Up
LUC7L2	0.219425	1.1133	6.15064e-14	9.46767e-10	1.98004	Up
SLC5A4-AS1	0.172997	1.1563	2.22045e-16	3.73968e-12	1.97686	Up
ATP6V1G2	0.1728	1.17413	2.22045e-16	3.73968e-12	1.97462	Up
RBM6	-0.244913	1.10859	5.65326e-13	8.66927e-09	1.97449	Down
MED28	-0.171772	1.16046	2.22045e-16	3.73968e-12	1.96287	Down
PHYHIPL	-0.23986	1.10919	4.28324e-13	6.57178e-09	1.96261	Down
AC016723.1	-0.171743	1.23903	2.22045e-16	3.73968e-12	1.96253	Down
TMSB15B-AS1	0.171724	1.15199	2.22045e-16	3.73968e-12	1.96232	Up
ZNF562	-0.171678	1.17677	2.22045e-16	3.73968e-12	1.96179	Down
ARL2BP	-0.171639	1.17291	2.22045e-16	3.73968e-12	1.96135	Down
ZNF493	0.182087	1.12146	1.11022e-15	1.72318e-11	1.95992	Up
AC068282.1	0.171487	1.16099	2.22045e-16	3.73968e-12	1.95962	Up
KCTD7	0.171343	1.17744	2.22045e-16	3.73968e-12	1.95796	Up
MT3	0.171317	1.13203	2.22045e-16	3.73968e-12	1.95766	Up
NDUFA11	-0.220452	1.1125	9.03722e-14	1.39029e-09	1.95252	Down
MTAP	0.17054	1.14962	2.22045e-16	3.73968e-12	1.94879	Up
COMMD7	0.170519	1.19004	2.22045e-16	3.73968e-12	1.94855	Up
SLC4A5	0.170464	1.16441	2.22045e-16	3.73968e-12	1.94792	Up
HIVEP2	0.223676	1.11174	1.2923e-13	1.98626e-09	1.94642	Up
CTSD	0.170323	1.18269	2.22045e-16	3.73968e-12	1.94631	Up
WBP1	0.170124	1.18204	2.22045e-16	3.73968e-12	1.94404	Up
EEF1D	0.209234	1.11453	3.39728e-14	5.23861e-10	1.94185	Up
IFT52	-0.169926	1.17226	2.22045e-16	3.73968e-12	1.94177	Down
AZIN1	-0.198523	1.11686	1.08802e-14	1.68142e-10	1.94043	Down
SATB1	-0.169788	1.22299	2.22045e-16	3.73968e-12	1.94019	Down
SPRED2	0.221314	1.11196	1.16573e-13	1.7922e-09	1.93575	Up
MRPL33	-0.188167	1.11928	3.33067e-15	5.15987e-11	1.93575	Down
RNF2	-0.169275	1.13887	2.22045e-16	3.73968e-12	1.93433	Down
RBFA	0.168683	1.17532	2.22045e-16	3.73968e-12	1.92756	Up
HSPA4L	0.203874	1.11532	2.30926e-14	3.56273e-10	1.92625	Up
TIMM23B	-0.168504	1.80863	2.22045e-16	3.73968e-12	1.92552	Down
TSTD3	0.168435	1.14121	2.22045e-16	3.73968e-12	1.92473	Up
ESRRG	-0.244137	1.10765	8.7419e-13	1.33943e-08	1.92211	Down
USP32	0.220355	1.11182	1.24345e-13	1.91131e-09	1.92121	Up
ISCA1	-0.167478	1.13006	2.22045e-16	3.73968e-12	1.9138	Down
CNIH1	-0.167464	1.13834	2.22045e-16	3.73968e-12	1.91364	Down
AC023389.1	-0.167294	1.45748	2.22045e-16	3.73968e-12	1.9117	Down
POLR2A	0.211597	1.11333	6.06182e-14	9.33156e-10	1.91073	Up
FXYD7	-0.167153	1.16168	2.22045e-16	3.73968e-12	1.91009	Down
YPEL3	-0.167139	1.13756	2.22045e-16	3.73968e-12	1.90993	Down
RBM12	0.167104	1.18549	2.22045e-16	3.73968e-12	1.90953	Up
DPF1	-0.170584	1.12378	4.44089e-16	6.90692e-12	1.90384	Down
CLN5	0.166223	1.16342	2.22045e-16	3.73968e-12	1.89945	Up
ZNF155	0.165991	1.14255	2.22045e-16	3.73968e-12	1.8968	Up
MRPL12	0.165429	1.18309	2.22045e-16	3.73968e-12	1.89039	Up
SNRNP40	-0.16495	1.1473	2.22045e-16	3.73968e-12	1.88492	Down
LINC01194	0.164903	1.12444	2.22045e-16	3.73968e-12	1.88438	Up
ZNF37A	0.164675	1.15645	2.22045e-16	3.73968e-12	1.88177	Up
HIKESHI	-0.173211	1.12175	8.88178e-16	1.37934e-11	1.88112	Down
IFT80	0.164586	1.16444	2.22045e-16	3.73968e-12	1.88075	Up
NEBL	0.205911	1.11378	4.88498e-14	7.5258e-10	1.87862	Up
TMEM167A	-0.174453	1.12135	1.11022e-15	1.72318e-11	1.87776	Down
TAF9	0.164285	1.17934	2.22045e-16	3.73968e-12	1.87731	Up
DNAJC25	0.163622	1.15002	2.22045e-16	3.73968e-12	1.86973	Up
AC020611.2	-0.163531	1.12769	2.22045e-16	3.73968e-12	1.86869	Down
FAM53B	0.163396	1.17125	2.22045e-16	3.73968e-12	1.86715	Up
IGLON5	-0.162912	1.29124	2.22045e-16	3.73968e-12	1.86163	Down
ARPC4	0.162905	1.17486	2.22045e-16	3.73968e-12	1.86155	Up
PRDX4	0.194065	1.11598	1.68754e-14	2.60505e-10	1.85995	Up
PCDHA10	0.1627	1.16856	2.22045e-16	3.73968e-12	1.8592	Up
FNDC3A	0.25232	1.105	2.90723e-12	4.44428e-08	1.85511	Up
BORCS7	0.161771	1.17084	2.22045e-16	3.73968e-12	1.84858	Up
RPL31	0.267733	1.10268	8.20699e-12	1.25157e-07	1.84804	Up
IRF2BPL	-0.161625	1.12787	2.22045e-16	3.73968e-12	1.84691	Down
HINT3	-0.16153	1.18217	2.22045e-16	3.73968e-12	1.84583	Down
RAB4A	-0.161492	1.15526	2.22045e-16	3.73968e-12	1.84539	Down
C11orf54	0.161368	1.14985	2.22045e-16	3.73968e-12	1.84398	Up
CCNG1	-0.16117	1.17101	2.22045e-16	3.73968e-12	1.84172	Down
LEPROT	0.161168	1.16772	2.22045e-16	3.73968e-12	1.8417	Up
SKIL	-0.198785	1.11437	3.66374e-14	5.64838e-10	1.83838	Down
AGGF1	0.160864	1.16268	2.22045e-16	3.73968e-12	1.83823	Up
PCDHGA10	0.160638	1.1581	2.22045e-16	3.73968e-12	1.83564	Up
MAD2L2	-0.160545	1.15217	2.22045e-16	3.73968e-12	1.83457	Down
PCBP4	-0.175228	1.12011	2.22045e-15	3.44236e-11	1.83344	Down
NKAIN3	0.340108	1.09448	2.73642e-10	4.13829e-06	1.83086	Up
RAB4B	0.160175	1.17673	2.22045e-16	3.73968e-12	1.83035	Up
KDM4A	0.160171	1.14279	2.22045e-16	3.73968e-12	1.8303	Up
NELFCD	-0.160137	1.15721	2.22045e-16	3.73968e-12	1.82991	Down
ABHD16A	0.160104	1.17363	2.22045e-16	3.73968e-12	1.82954	Up
TRAPPC2	-0.159582	1.21354	2.22045e-16	3.73968e-12	1.82357	Down
TRIM24	0.24329	1.1057	2.12519e-12	3.25069e-08	1.82176	Up
RFFL	0.159361	1.14111	2.22045e-16	3.73968e-12	1.82105	Up
COX14	0.158888	1.14392	2.22045e-16	3.73968e-12	1.81564	Up
EBF2	-0.217295	1.11	2.93099e-13	4.49848e-09	1.81375	Down
KCNH1	0.169742	1.12115	1.33227e-15	2.06728e-11	1.81363	Up
CCDC152	-0.15847	1.66472	2.22045e-16	3.73968e-12	1.81086	Down
EMC10	-0.164719	1.12217	6.66134e-16	1.03524e-11	1.80943	Down
ZNF580	0.158039	1.17474	2.22045e-16	3.73968e-12	1.80594	Up
DECR1	-0.157906	1.14207	2.22045e-16	3.73968e-12	1.80442	Down
EYS	0.178602	1.1184	5.10703e-15	7.90465e-11	1.80426	Up
C1orf43	-0.181481	1.11763	7.54952e-15	1.16753e-10	1.8026	Down
ZNF782	0.185042	1.11671	1.17684e-14	1.81857e-10	1.80236	Up
PPP1R11	-0.157722	1.23114	2.22045e-16	3.73968e-12	1.80232	Down
BCL2L1	-0.157546	1.18706	2.22045e-16	3.73968e-12	1.80031	Down
GALM	0.160089	1.12324	4.44089e-16	6.90692e-12	1.78671	Up
FAM222A-AS1	0.155905	1.13527	2.22045e-16	3.73968e-12	1.78155	Up
DOK5	-0.168661	1.12054	1.77636e-15	2.75531e-11	1.78103	Down
TMBIM4	0.155852	1.12473	2.22045e-16	3.73968e-12	1.78095	Up
MTG1	0.155663	1.15532	2.22045e-16	3.73968e-12	1.77879	Up
SERTAD2	0.193221	1.11405	4.28546e-14	6.60432e-10	1.7738	Up
TMX1	-0.155099	1.17149	2.22045e-16	3.73968e-12	1.77235	Down
HIST1H2BE	-0.155075	1.25296	2.22045e-16	3.73968e-12	1.77206	Down
RFK	-0.154821	1.15176	2.22045e-16	3.73968e-12	1.76917	Down
ZNF559	0.154616	1.15258	2.22045e-16	3.73968e-12	1.76682	Up
SPINK5	0.154411	1.12516	2.22045e-16	3.73968e-12	1.76448	Up
ALMS1	0.213668	1.10955	3.61489e-13	5.5474e-09	1.76403	Up
NECAP1	-0.154223	1.13132	2.22045e-16	3.73968e-12	1.76233	Down
AL109930.1	-0.154013	1.12485	2.22045e-16	3.73968e-12	1.75993	Down
NCOA2	0.260881	1.10185	1.18523e-11	1.80665e-07	1.75915	Up
AC055733.2	-0.153726	1.31079	2.22045e-16	3.73968e-12	1.75665	Down
PAGR1	0.15363	1.167	2.22045e-16	3.73968e-12	1.75556	Up
QTRT1	-0.153597	1.22514	2.22045e-16	3.73968e-12	1.75518	Down
PIK3R2	0.152986	1.16341	2.22045e-16	3.73968e-12	1.7482	Up
CHMP1B	0.152645	1.12962	2.22045e-16	3.73968e-12	1.7443	Up
CELF6	0.152461	1.15772	2.22045e-16	3.73968e-12	1.74219	Up
AC004158.1	-0.167097	1.11984	2.44249e-15	3.78635e-11	1.74145	Down
ATF6B	-0.152341	1.19618	2.22045e-16	3.73968e-12	1.74082	Down
ZNF680	-0.152077	1.32879	2.22045e-16	3.73968e-12	1.73781	Down
MRPL38	0.15206	1.16613	2.22045e-16	3.73968e-12	1.73761	Up
GHITM	-0.179733	1.11633	1.42109e-14	2.19458e-10	1.73598	Down
FAM27C	0.151688	1.15918	2.22045e-16	3.73968e-12	1.73337	Up
CLK4	-0.151592	1.14678	2.22045e-16	3.73968e-12	1.73226	Down
NSMCE1	-0.151539	1.24109	2.22045e-16	3.73968e-12	1.73166	Down
FKTN	0.187367	1.11427	3.84137e-14	5.92109e-10	1.72895	Up
SLC33A1	0.15123	1.13995	2.22045e-16	3.73968e-12	1.72813	Up
SDHAF2	0.151182	1.16223	2.22045e-16	3.73968e-12	1.72758	Up
AC011369.1	-0.150623	1.16085	2.22045e-16	3.73968e-12	1.72119	Down
NFYB	-0.150238	1.13934	2.22045e-16	3.73968e-12	1.71679	Down
GOLGA7	-0.150128	1.13538	2.22045e-16	3.73968e-12	1.71553	Down
IK	-0.180146	1.11561	2.02061e-14	3.11881e-10	1.71247	Down
HIST1H4E	0.149559	1.13047	2.22045e-16	3.73968e-12	1.70903	Up
SMAD4	0.184232	1.11442	3.59712e-14	5.54604e-10	1.70525	Up
ZMYND8	0.240143	1.10364	5.36637e-12	8.19231e-08	1.7018	Up
CFL2	-0.148798	1.2422	2.22045e-16	3.73968e-12	1.70034	Down
CEP162	-0.14845	1.14511	2.22045e-16	3.73968e-12	1.69637	Down
EXOSC3	0.148171	1.13491	2.22045e-16	3.73968e-12	1.69317	Up
IRS2	0.201555	1.11023	2.63567e-13	4.04654e-09	1.69163	Up
HMGN3	-0.208134	1.10889	4.92939e-13	7.5607e-09	1.69035	Down
ZNF503	0.147739	1.13742	2.22045e-16	3.73968e-12	1.68824	Up
SYNJ2BP	0.147287	1.1583	2.22045e-16	3.73968e-12	1.68308	Up
NDUFS3	-0.176943	1.11553	2.08722e-14	3.22141e-10	1.67953	Down
ZMYM6	0.146746	1.13704	2.22045e-16	3.73968e-12	1.67689	Up
PCP4	-0.1999	1.1102	2.67342e-13	4.10423e-09	1.67652	Down
TRIP12	0.220827	1.10622	1.67599e-12	2.56527e-08	1.67627	Up
STK32A	0.178463	1.11505	2.64233e-14	4.0758e-10	1.67573	Up
ZNF677	-0.146529	1.17259	2.22045e-16	3.73968e-12	1.67441	Down
SUMO3	-0.146338	1.14429	2.22045e-16	3.73968e-12	1.67223	Down
PXDNL	0.158876	1.12023	1.9984e-15	3.09912e-11	1.66959	Up
ME3	-0.146085	1.17668	2.22045e-16	3.73968e-12	1.66934	Down
FUT8	0.252276	1.10116	1.60285e-11	2.44098e-07	1.66816	Up
SNRPC	-0.164792	1.11844	4.88498e-15	7.56244e-11	1.66792	Down
NUP62	0.145236	1.15188	2.22045e-16	3.73968e-12	1.65963	Up
IDH3G	-0.144971	1.15288	2.22045e-16	3.73968e-12	1.65661	Down
UBE2L6	-0.144952	1.15296	2.22045e-16	3.73968e-12	1.65639	Down
RRAGA	-0.172065	1.11618	1.53211e-14	2.36557e-10	1.65631	Down
AL391839.1	-0.144938	1.23501	2.22045e-16	3.73968e-12	1.65623	Down
AKNAD1	0.14459	1.13193	2.22045e-16	3.73968e-12	1.65225	Up
SNHG9	-0.144575	1.18259	2.22045e-16	3.73968e-12	1.65208	Down
NDUFA9	0.159618	1.11961	2.88658e-15	4.47362e-11	1.65195	Up
EBF3	-0.26528	1.09907	3.96119e-11	6.01823e-07	1.65018	Down
AGO4	-0.167314	1.1173	8.88178e-15	1.37304e-10	1.6501	Down
LEPROTL1	-0.180211	1.11393	4.55191e-14	7.01359e-10	1.64966	Down
FBXW7	0.233844	1.10345	5.82578e-12	8.89248e-08	1.64883	Up
UBE2E1	-0.197182	1.11004	2.87992e-13	4.42039e-09	1.64737	Down
TIMP1	0.149658	1.12254	6.66134e-16	1.03524e-11	1.64399	Up
AL672277.1	-0.143575	1.64119	2.22045e-16	3.73968e-12	1.64066	Down
BAIAP2L2	-0.143411	1.68326	2.22045e-16	3.73968e-12	1.63878	Down
ITGAE	-0.143409	1.15617	2.22045e-16	3.73968e-12	1.63876	Down
ZNF439	-0.143371	1.23612	2.22045e-16	3.73968e-12	1.63832	Down
DCTN6	-0.158675	1.11944	3.10862e-15	4.81681e-11	1.63709	Down
AC245297.3	0.158099	1.11952	2.88658e-15	4.47362e-11	1.63622	Up
BASP1	-0.247381	1.10112	1.63023e-11	2.48251e-07	1.63398	Down
PMF1	0.142579	1.13974	2.22045e-16	3.73968e-12	1.62928	Up
AL035427.1	0.158714	1.11912	3.55271e-15	5.50351e-11	1.6283	Up
TAOK1	0.236156	1.10258	8.57492e-12	1.30742e-07	1.6256	Up
FBXO44	-0.142038	1.22672	2.22045e-16	3.73968e-12	1.62309	Down
LYPLA1	-0.158867	1.11876	4.21885e-15	6.53289e-11	1.61804	Down
NES	0.175382	1.11426	3.88578e-14	5.98915e-10	1.61749	Up
CDK12	0.206887	1.10735	1.00076e-12	1.53296e-08	1.61671	Up
SMIM15	-0.141354	1.17994	2.22045e-16	3.73968e-12	1.61528	Down
PRMT9	-0.140803	1.15011	2.22045e-16	3.73968e-12	1.60898	Down
XRN1	0.216575	1.10537	2.46514e-12	3.7692e-08	1.6078	Up
AL158152.1	0.140559	1.14556	2.22045e-16	3.73968e-12	1.60619	Up
BAG6	-0.155328	1.11945	3.10862e-15	4.81681e-11	1.60256	Down
ATG7	0.211095	1.10617	1.71752e-12	2.62866e-08	1.60016	Up
TTLL3	0.139907	1.12461	2.22045e-16	3.73968e-12	1.59874	Up
SLC35E1	0.139137	1.13134	2.22045e-16	3.73968e-12	1.58994	Up
AJAP1	-0.139112	1.30904	2.22045e-16	3.73968e-12	1.58965	Down
MIR181A2HG	-0.179351	1.11252	8.9484e-14	1.37671e-09	1.58925	Down
VMA21	-0.139015	1.14425	2.22045e-16	3.73968e-12	1.58855	Down
TRMT61B	-0.142288	1.12338	4.44089e-16	6.90692e-12	1.58804	Down
TIMM8B	-0.189445	1.11015	2.72893e-13	4.18918e-09	1.58715	Down
ETFRF1	-0.138607	1.15062	2.22045e-16	3.73968e-12	1.58389	Down
KRBA2	0.138484	1.13574	2.22045e-16	3.73968e-12	1.58248	Up
SNAP23	-0.138344	1.22748	2.22045e-16	3.73968e-12	1.58088	Down
MRPL50	-0.138153	1.13434	2.22045e-16	3.73968e-12	1.5787	Down
CCDC115	-0.137489	1.14163	2.22045e-16	3.73968e-12	1.57111	Down
STPG4	0.140647	1.12294	4.44089e-16	6.90692e-12	1.56972	Up
H2AFY	-0.208492	1.10583	2.00151e-12	3.06211e-08	1.5666	Down
AC114947.2	-0.136897	1.41293	2.22045e-16	3.73968e-12	1.56435	Down
ZBED3-AS1	0.136407	1.12407	2.22045e-16	3.73968e-12	1.55874	Up
DUSP12	-0.136213	1.12565	2.22045e-16	3.73968e-12	1.55653	Down
ARHGEF10	0.136052	1.12979	2.22045e-16	3.73968e-12	1.55468	Up
AL139095.4	-0.135963	1.46061	2.22045e-16	3.73968e-12	1.55367	Down
RPS5	-0.240423	1.10036	2.26801e-11	3.45191e-07	1.5536	Down
ZNF248	-0.140651	1.12266	6.66134e-16	1.03524e-11	1.54504	Down
TTC28	0.270447	1.0963	1.28432e-10	1.94562e-06	1.54451	Up
LINC01917	0.140487	1.1227	6.66134e-16	1.03524e-11	1.54325	Up
CHERP	0.134862	1.13667	2.22045e-16	3.73968e-12	1.54109	Up
AP003025.1	-0.134708	1.23942	2.22045e-16	3.73968e-12	1.53933	Down
ACTL6A	-0.134677	1.13767	2.22045e-16	3.73968e-12	1.53897	Down
CASTOR2	0.167927	1.11393	4.55191e-14	7.01359e-10	1.53722	Up
NCOA1	0.265141	1.09673	1.06814e-10	1.61876e-06	1.53539	Up
PNMA2	0.171806	1.11277	7.92699e-14	1.21988e-09	1.53143	Up
MED30	-0.133706	1.17574	2.22045e-16	3.73968e-12	1.52788	Down
BLOC1S1	-0.170594	1.11294	7.30527e-14	1.12428e-09	1.52667	Down
SELENOK	-0.186616	1.10918	4.29878e-13	6.59519e-09	1.52667	Down
AAK1	0.236296	1.10034	2.28184e-11	3.47273e-07	1.52631	Up
TNNI3K	0.13883	1.12276	6.66134e-16	1.03524e-11	1.52504	Up
HIGD1A	0.133079	1.13886	2.22045e-16	3.73968e-12	1.52071	Up
IRGQ	0.133014	1.13695	2.22045e-16	3.73968e-12	1.51997	Up
SLC25A51	0.132687	1.13586	2.22045e-16	3.73968e-12	1.51624	Up
MPPED2	-0.176796	1.11106	1.7808e-13	2.73531e-09	1.51391	Down
ROGDI	-0.131828	1.13886	2.22045e-16	3.73968e-12	1.50642	Down
A1BG	0.131696	1.12554	2.22045e-16	3.73968e-12	1.50491	Up
RPL35	-0.244489	1.09868	4.67291e-11	7.09674e-07	1.50335	Down
SCRT1	-0.131226	1.17583	2.22045e-16	3.73968e-12	1.49955	Down
PPP4C	-0.171556	1.11189	1.20126e-13	1.8467e-09	1.49831	Down
RHOT2	-0.131078	1.23928	2.22045e-16	3.73968e-12	1.49785	Down
ZFAND1	-0.130855	1.13816	2.22045e-16	3.73968e-12	1.49531	Down
AC015849.3	-0.13073	1.19382	2.22045e-16	3.73968e-12	1.49387	Down
TMEM199	-0.130572	1.18066	2.22045e-16	3.73968e-12	1.49207	Down
MTX2	-0.205781	1.10445	3.7288e-12	5.69797e-08	1.49073	Down
CNPY2	0.198508	1.10574	2.08566e-12	3.19044e-08	1.48805	Up
AMD1	0.210621	1.10343	5.8733e-12	8.96442e-08	1.48435	Up
KDM5A	0.214924	1.10268	8.21077e-12	1.25206e-07	1.48349	Up
CD99	0.162283	1.11335	6.01741e-14	9.2638e-10	1.46594	Up
NOS1AP	0.199301	1.10502	2.88702e-12	4.41368e-08	1.4659	Up
TMEM132D	-0.128268	1.16844	2.22045e-16	3.73968e-12	1.46574	Down
AC025159.1	0.230084	1.09985	2.82303e-11	4.29383e-07	1.46498	Up
UBE2D2	-0.219554	1.10146	1.4037e-11	2.13882e-07	1.46439	Down
ISY1	0.127904	1.13158	2.22045e-16	3.73968e-12	1.46158	Up
LAMTOR5	-0.203742	1.104	4.55413e-12	6.95507e-08	1.45832	Down
ZNF700	0.127374	1.12619	2.22045e-16	3.73968e-12	1.45552	Up
AC016831.7	-0.127317	1.17892	2.22045e-16	3.73968e-12	1.45487	Down
ACMSD	-0.127312	1.23065	2.22045e-16	3.73968e-12	1.45481	Down
DTX3	-0.136149	1.12097	1.33227e-15	2.06728e-11	1.4547	Down
SLC32A1	-0.126837	1.12993	2.22045e-16	3.73968e-12	1.44939	Down
TXNL1	-0.207975	1.10302	7.06679e-12	1.07832e-07	1.44902	Down
PTPRS	-0.246913	1.09716	8.92917e-11	1.35357e-06	1.44901	Down
ARMCX6	0.1331	1.12192	8.88178e-16	1.37934e-11	1.44551	Up
RBP1	-0.167105	1.1114	1.52101e-13	2.33672e-09	1.44235	Down
BCKDHA	0.126161	1.12696	2.22045e-16	3.73968e-12	1.44166	Up
SLC8A1	0.298167	1.09136	9.74654e-10	1.46812e-05	1.44111	Up
SLC1A6	-0.125889	1.12958	2.22045e-16	3.73968e-12	1.43855	Down
NSMCE3	0.125403	1.13512	2.22045e-16	3.73968e-12	1.433	Up
ZNF670	0.133913	1.12115	1.33227e-15	2.06728e-11	1.43081	Up
AC092069.1	-0.124987	1.54952	2.22045e-16	3.73968e-12	1.42825	Down
THAP9-AS1	0.124881	1.12868	2.22045e-16	3.73968e-12	1.42703	Up
MAST1	-0.183575	1.10711	1.11977e-12	1.71493e-08	1.4256	Down
FDX2	0.124686	1.13415	2.22045e-16	3.73968e-12	1.42481	Up
CTIF	0.225477	1.0996	3.15521e-11	4.7975e-07	1.42479	Up
ZC3H13	0.233194	1.09837	5.34537e-11	8.1132e-07	1.42034	Up
DAD1	0.230368	1.09877	4.50053e-11	6.83541e-07	1.42027	Up
ZRANB3	0.190313	1.10549	2.33524e-12	3.57129e-08	1.41729	Up
ATR	0.179581	1.10772	8.43992e-13	1.29325e-08	1.41659	Up
ZC3H12C	0.213396	1.10128	1.51861e-11	2.31345e-07	1.41604	Up
POLA1	0.181854	1.10719	1.07736e-12	1.65009e-08	1.41528	Up
CHKA	0.188959	1.10562	2.20135e-12	3.36697e-08	1.41204	Up
KCTD16	0.230248	1.09857	4.89222e-11	7.42786e-07	1.41122	Up
IFITM3	0.145719	1.11629	1.44329e-14	2.22873e-10	1.40647	Up
NHLRC3	-0.137396	1.11905	3.77476e-15	5.84635e-11	1.40599	Down
PCDH10	0.220669	1.09986	2.80991e-11	4.27443e-07	1.40547	Up
AC008056.2	-0.122664	1.21777	2.22045e-16	3.73968e-12	1.40171	Down
HSD11B1L	0.125588	1.12345	4.44089e-16	6.90692e-12	1.40165	Up
GABBR2	0.182295	1.10663	1.39244e-12	2.13225e-08	1.39842	Up
ACSL6	0.122128	1.12473	2.22045e-16	3.73968e-12	1.39558	Up
ARIH1	0.250614	1.09538	1.88027e-10	2.84504e-06	1.38988	Up
CDKN2AIPNL	-0.121366	1.17698	2.22045e-16	3.73968e-12	1.38687	Down
NYAP2	0.229943	1.09801	6.22582e-11	9.44581e-07	1.38535	Up
SLC41A2	0.18815	1.10497	2.95319e-12	4.51425e-08	1.38204	Up
DSE	-0.19855	1.10292	7.37499e-12	1.12505e-07	1.37969	Down
APH1A	-0.126667	1.12181	8.88178e-16	1.37934e-11	1.37565	Down
AFDN-DT	-0.120129	1.18198	2.22045e-16	3.73968e-12	1.37273	Down
LSM6	-0.144281	1.11542	2.22045e-14	3.42593e-10	1.36565	Down
HENMT1	-0.119508	1.87277	2.22045e-16	3.73968e-12	1.36563	Down
LENG8	-0.119231	1.13992	2.22045e-16	3.73968e-12	1.36247	Down
SHTN1	0.209045	1.10063	2.0129e-11	3.06464e-07	1.36164	Up
TMEM41A	-0.118184	1.1357	2.22045e-16	3.73968e-12	1.35051	Down
ARHGEF18	0.124077	1.12197	8.88178e-16	1.37934e-11	1.34751	Up
MLF2	-0.189352	1.10372	5.17231e-12	7.89656e-08	1.34488	Down
MED26	0.123688	1.12208	8.88178e-16	1.37934e-11	1.34329	Up
TIMM13	-0.179858	1.10559	2.228e-12	3.4075e-08	1.3431	Down
KCNAB1	-0.117431	1.33952	2.22045e-16	3.73968e-12	1.3419	Down
MAPK10	0.264948	1.09261	5.87827e-10	8.86972e-06	1.33854	Up
TSPAN6	-0.116832	1.15572	2.22045e-16	3.73968e-12	1.33506	Down
ANKZF1	-0.11653	1.19148	2.22045e-16	3.73968e-12	1.33161	Down
DUSP11	-0.116314	1.16927	2.22045e-16	3.73968e-12	1.32914	Down
SAP18	-0.204613	1.10044	2.18585e-11	3.32752e-07	1.32546	Down
PLEKHB2	0.197948	1.10122	1.55602e-11	2.36982e-07	1.31146	Up
AC008115.2	-0.114765	1.21034	2.22045e-16	3.73968e-12	1.31144	Down
AP1S1	-0.179357	1.1048	3.19211e-12	4.87915e-08	1.31139	Down
MXRA7	0.14868	1.11231	9.88098e-14	1.51979e-09	1.31109	Up
SUPT4H1	-0.149028	1.11208	1.09912e-13	1.69012e-09	1.30729	Down
GP1BB	0.114401	1.12545	2.22045e-16	3.73968e-12	1.30728	Up
NDUFC1	-0.189499	1.10266	8.28915e-12	1.26393e-07	1.30722	Down
CDK2AP1	0.124292	1.12022	1.9984e-15	3.09912e-11	1.30615	Up
SHPRH	0.216761	1.09798	6.31133e-11	9.57492e-07	1.30465	Up
EVI5	0.206694	1.09955	3.21683e-11	4.89086e-07	1.30437	Up
GNG10	0.113753	1.12421	2.22045e-16	3.73968e-12	1.29987	Up
ATP2A2	0.208015	1.09918	3.76681e-11	5.72442e-07	1.29849	Up
IFRD1	0.213609	1.0983	5.49818e-11	8.34349e-07	1.29846	Up
BIVM	0.121243	1.12109	1.33227e-15	2.06728e-11	1.29543	Up
OAZ2	-0.178015	1.10461	3.46723e-12	5.29862e-08	1.29521	Down
RNF182	-0.113115	1.20979	2.22045e-16	3.73968e-12	1.29258	Down
ZNF667	-0.112947	1.26333	2.22045e-16	3.73968e-12	1.29066	Down
CAT	-0.112715	1.1663	2.22045e-16	3.73968e-12	1.28802	Down
WFDC2	-0.112284	1.30975	2.22045e-16	3.73968e-12	1.28309	Down
AC079226.2	-0.111835	1.18095	2.22045e-16	3.73968e-12	1.27796	Down
S100A10	0.150274	1.11074	2.07168e-13	3.18147e-09	1.27694	Up
EIF2AK4	0.174876	1.10471	3.3169e-12	5.06922e-08	1.27573	Up
FANCF	-0.111617	1.1787	2.22045e-16	3.73968e-12	1.27547	Down
GOLGA8B	0.176231	1.10438	3.84248e-12	5.87093e-08	1.27438	Up
ICE1	0.190927	1.10143	1.42386e-11	2.16939e-07	1.27227	Up
AC099850.1	-0.111254	1.23164	2.22045e-16	3.73968e-12	1.27132	Down
COMMD9	-0.131235	1.11647	1.33227e-14	2.05782e-10	1.27122	Down
CBLN2	-0.111127	1.24768	2.22045e-16	3.73968e-12	1.26986	Down
ZNF667-AS1	-0.110697	1.22608	2.22045e-16	3.73968e-12	1.26496	Down
NDUFS5	-0.227064	1.09551	1.785e-10	2.7016e-06	1.26438	Down
HLA-C	0.138978	1.11365	5.19584e-14	8.00264e-10	1.26425	Up
AC140912.1	-0.110545	1.1915	2.22045e-16	3.73968e-12	1.26322	Down
CNTN5	-0.323942	1.08585	8.43864e-09	0.000126124	1.26312	Down
ZNF410	0.126453	1.11785	6.66134e-15	1.03051e-10	1.26288	Up
DNMT3A	-0.154139	1.1092	4.26326e-13	6.54154e-09	1.26152	Down
SPDYE1	-0.110218	1.50735	2.22045e-16	3.73968e-12	1.25948	Down
MYO6	0.223158	1.09553	1.76543e-10	2.67215e-06	1.24369	Up
ZFC3H1	0.195327	1.0998	2.88849e-11	4.39281e-07	1.24174	Up
GNB2	-0.176956	1.10306	6.93756e-12	1.05867e-07	1.23431	Down
MED31	-0.12254	1.11825	5.55112e-15	8.59035e-11	1.23349	Down
HEATR5A	0.142178	1.11159	1.38778e-13	2.13246e-09	1.23284	Up
FABP5	-0.201598	1.09849	5.07243e-11	7.69995e-07	1.23247	Down
CHD1L	-0.10753	1.91855	2.22045e-16	3.73968e-12	1.22876	Down
DPYSL2	0.237469	1.09325	4.52758e-10	6.83756e-06	1.22655	Up
ARFGAP2	-0.130419	1.1151	2.57572e-14	3.9733e-10	1.22605	Down
JKAMP	-0.144214	1.11069	2.12497e-13	3.2631e-09	1.22385	Down
EMX2	-0.125784	1.11663	1.22125e-14	1.8867e-10	1.22316	Down
UBA6-AS1	0.24014	1.09284	5.35351e-10	8.08059e-06	1.22293	Up
KIAA1324L	0.19911	1.09863	4.77218e-11	7.24608e-07	1.22252	Up
GATAD1	0.151633	1.1085	5.8975e-13	9.04146e-09	1.2197	Up
MEIS2	-0.288006	1.08776	4.04084e-09	6.05843e-05	1.2147	Down
IGF2BP2-AS1	-0.106014	1.36273	2.22045e-16	3.73968e-12	1.21144	Down
HNRNPA3	-0.215383	1.0956	1.71987e-10	2.60371e-06	1.20279	Down
KANTR	0.189058	1.09973	2.97198e-11	4.51949e-07	1.19956	Up
ARMCX5	-0.104428	1.18756	2.22045e-16	3.73968e-12	1.19332	Down
ABHD15-AS1	-0.119351	1.11788	6.66134e-15	1.03051e-10	1.19195	Down
HIST1H2BG	-0.104158	1.21557	2.22045e-16	3.73968e-12	1.19023	Down
MAP7D2	-0.109306	1.12208	8.88178e-16	1.37934e-11	1.1871	Down
CAPN7	0.197134	1.09779	6.82638e-11	1.03543e-06	1.17983	Up
RAPGEF2	0.246538	1.09108	1.08854e-09	1.63912e-05	1.17978	Up
ACADVL	-0.113544	1.11969	2.66454e-15	4.13003e-11	1.17904	Down
PHF5A	-0.12637	1.11475	3.06422e-14	4.72594e-10	1.17846	Down
RFX3-AS1	0.17744	1.10127	1.52203e-11	2.3185e-07	1.17728	Up
RBM14	0.113992	1.1194	3.10862e-15	4.81681e-11	1.17608	Up
ANKRD50	0.187456	1.09934	3.5193e-11	5.34933e-07	1.17567	Up
CABIN1	0.1843	1.09986	2.81917e-11	4.28824e-07	1.17357	Up
KBTBD7	-0.115896	1.11849	4.88498e-15	7.56244e-11	1.17302	Down
PSPC1	0.223436	1.09366	3.82796e-10	5.78291e-06	1.17032	Up
PSMA3-AS1	0.149099	1.10743	9.67226e-13	1.48179e-08	1.16733	Up
HK2	0.154695	1.10599	1.86606e-12	2.85545e-08	1.16707	Up
MORC2-AS1	-0.101838	1.15404	2.22045e-16	3.73968e-12	1.16372	Down
RAD51C	-0.101597	1.15362	2.22045e-16	3.73968e-12	1.16097	Down
DNAJC6	0.196495	1.09736	8.21196e-11	1.24493e-06	1.16028	Up
CDK10	-0.101502	1.15493	2.22045e-16	3.73968e-12	1.15988	Down
RBM23	-0.153452	1.10599	1.86184e-12	2.84918e-08	1.15784	Down
TMEM63C	0.13204	1.11203	1.13021e-13	1.73769e-09	1.15667	Up
DNAJC10	0.167154	1.10272	8.06866e-12	1.23055e-07	1.15502	Up
RAP1GDS1	0.214537	1.09446	2.76002e-10	4.1737e-06	1.1541	Up
DDX24	0.228553	1.09238	6.45131e-10	9.73181e-06	1.14546	Up
PRELID3B	-0.100224	1.19125	2.22045e-16	3.73968e-12	1.14528	Down
NRSN1	-0.148894	1.10662	1.3971e-12	2.13925e-08	1.14198	Down
SPARCL1	0.152018	1.10581	2.01683e-12	3.08535e-08	1.14176	Up
CCDC18	0.159816	1.10389	4.78595e-12	7.30862e-08	1.14047	Up
VLDLR-AS1	0.190582	1.09778	6.87317e-11	1.04245e-06	1.14005	Up
RBM26	0.224096	1.09279	5.45525e-10	8.2336e-06	1.1394	Up
TUSC1	-0.0990952	1.17578	2.22045e-16	3.73968e-12	1.13238	Down
SLC15A4	-0.0986628	1.19231	2.22045e-16	3.73968e-12	1.12744	Down
MTF2	-0.217325	1.09329	4.4648e-10	6.74318e-06	1.12382	Down
NAP1L1	0.231074	1.09152	9.12684e-10	1.37505e-05	1.12341	Up
SYF2	-0.180324	1.09911	3.8898e-11	5.91016e-07	1.12313	Down
NFE2L1	0.160776	1.103	7.12652e-12	1.08729e-07	1.11959	Up
LIN37	0.117689	1.11553	2.08722e-14	3.22141e-10	1.1171	Up
LINC02588	-0.0975936	1.27364	2.22045e-16	3.73968e-12	1.11522	Down
C17orf58	-0.115684	1.11615	1.55431e-14	2.3997e-10	1.11286	Down
BX284668.5	-0.0973612	2.14238	2.22045e-16	3.73968e-12	1.11256	Down
AC015813.1	0.114934	1.1164	1.37668e-14	2.12614e-10	1.11168	Up
OTUB1	-0.137977	1.10849	5.93303e-13	9.09534e-09	1.10949	Down
SAMD14	-0.125962	1.11224	1.02141e-13	1.57082e-09	1.10895	Down
TCF12	0.253494	1.08866	2.84498e-09	4.27173e-05	1.10761	Up
FOXJ3	0.214991	1.09313	4.7594e-10	7.18575e-06	1.10581	Up
AC112178.1	0.124104	1.11266	8.37108e-14	1.28806e-09	1.1033	Up
PTPRT	-0.17367	1.09961	3.13065e-11	4.76047e-07	1.098	Down
KIZ	-0.170094	1.10024	2.38807e-11	3.63368e-07	1.09534	Down
SDCBP	-0.176189	1.09892	4.21281e-11	6.39968e-07	1.09129	Down
LINC00672	-0.0954181	1.18891	2.22045e-16	3.73968e-12	1.09036	Down
SMCHD1	0.224519	1.09138	9.68194e-10	1.45849e-05	1.08579	Up
TAF10	0.156707	1.10279	7.80975e-12	1.19114e-07	1.08504	Up
FKBP7	-0.113809	1.11573	1.90958e-14	2.94763e-10	1.08466	Down
AC068888.1	-0.110534	1.11706	9.99201e-15	1.54436e-10	1.08448	Down
REPIN1	0.11115	1.11672	1.17684e-14	1.81857e-10	1.08264	Up
ADNP2	0.175571	1.09864	4.75116e-11	7.21463e-07	1.07832	Up
MDK	0.221163	1.09159	8.88243e-10	1.33832e-05	1.07783	Up
EFNA2	0.121868	1.11219	1.04583e-13	1.60828e-09	1.07167	Up
GPATCH2	0.192593	1.09548	1.80923e-10	2.73809e-06	1.07131	Up
RBMS3-AS2	-0.0935452	1.12475	2.22045e-16	3.73968e-12	1.06896	Down
NAP1L5	-0.132501	1.10856	5.73763e-13	8.79694e-09	1.06738	Down
LINC01588	0.127771	1.10999	2.94653e-13	4.52204e-09	1.0662	Up
MAP2K5	0.217911	1.09164	8.701e-10	1.31124e-05	1.06391	Up
AP001267.3	-0.0929349	1.18504	2.22045e-16	3.73968e-12	1.06198	Down
CELF3	-0.157427	1.10163	1.30123e-11	1.98307e-07	1.05518	Down
ANKRD11	0.233133	1.08957	1.98784e-09	2.98811e-05	1.05483	Up
ARID4A	-0.212564	1.09207	7.33229e-10	1.10586e-05	1.05353	Down
DPF2	-0.130955	1.10847	5.97078e-13	9.15261e-09	1.05267	Down
ANAPC15	-0.104856	1.11788	6.66134e-15	1.03051e-10	1.04719	Down
ZNF625	0.13137	1.10812	7.03437e-13	1.07809e-08	1.04667	Up
NORAD	0.201215	1.09345	4.16836e-10	6.29673e-06	1.0465	Up
FRY	0.229757	1.08963	1.94166e-09	2.91889e-05	1.0419	Up
AC005726.5	-0.09102	1.24658	2.22045e-16	3.73968e-12	1.0401	Down
AL512422.1	-0.0909027	1.27107	2.22045e-16	3.73968e-12	1.03876	Down
AC004540.2	-0.136048	1.10637	1.5683e-12	2.40091e-08	1.03663	Down
SARNP	0.198713	1.09335	4.35654e-10	6.58011e-06	1.02969	Up
PTPRO	0.256295	1.08646	6.66869e-09	9.9757e-05	1.02545	Up
DNM3	0.243624	1.08766	4.20499e-09	6.30201e-05	1.02335	Up
ZNF451	0.207987	1.09181	8.11373e-10	1.22306e-05	1.02175	Up
TCEA2	-0.135791	1.10588	1.95377e-12	2.98946e-08	1.02175	Down
DMWD	0.119616	1.11091	1.91402e-13	2.93975e-09	1.02052	Up
CIAPIN1	-0.134089	1.10616	1.72329e-12	2.63732e-08	1.01623	Down
DMXL2	0.204844	1.09203	7.4498e-10	1.12343e-05	1.01387	Up
PCCA	0.227979	1.08911	2.3836e-09	3.58135e-05	1.01358	Up
ZNF213	-0.0957381	1.12052	1.77636e-15	2.75531e-11	1.01098	Down
ZNF761	-0.0883244	1.1783	2.22045e-16	3.73968e-12	1.0093	Down
GPRASP2	-0.103912	1.11644	1.33227e-14	2.05782e-10	1.00655	Down
MKRN3	0.187227	1.09438	2.85391e-10	4.31483e-06	1.00448	Up
GRB10	0.191201	1.09372	3.73791e-10	5.6476e-06	1.00345	Up
SYCE1L	-0.0878008	1.131	2.22045e-16	3.73968e-12	1.00331	Down
NAT9	-0.103112	1.11665	1.22125e-14	1.8867e-10	1.00269	Down
FBXW4	-0.0912442	1.12262	6.66134e-16	1.03524e-11	1.00231	Down
SOCS5	-0.087597	1.1333	2.22045e-16	3.73968e-12	1.00099	Down
SEC61G	-0.228741	1.08869	2.81291e-09	4.22387e-05	1.00058	Down
ALG9	0.140551	1.10374	5.1148e-12	7.80978e-08	0.998944	Up
SYT6	-0.0873028	1.1429	2.22045e-16	3.73968e-12	0.997624	Down
CARHSP1	-0.172421	1.09666	1.10258e-10	1.67085e-06	0.996085	Down
MBOAT2	0.225001	1.08893	2.55626e-09	3.84001e-05	0.993529	Up
HERC3	0.15994	1.09897	4.13283e-11	6.27859e-07	0.991968	Up
ERAL1	-0.0867757	1.13068	2.22045e-16	3.73968e-12	0.9916	Down
AL691403.1	-0.0866608	1.16639	2.22045e-16	3.73968e-12	0.990287	Down
UBA3	-0.157315	1.09927	3.63471e-11	5.52404e-07	0.984434	Down
PPP6C	-0.1372	1.10373	5.14655e-12	7.85775e-08	0.974763	Down
CHD7	0.234733	1.08734	4.74788e-09	7.1109e-05	0.973689	Up
NPHP3	0.127741	1.10635	1.58007e-12	2.41877e-08	0.972924	Up
AL133523.1	-0.0847991	1.27709	2.22045e-16	3.73968e-12	0.969013	Down
GOPC	0.197508	1.09174	8.37624e-10	1.26255e-05	0.96754	Up
LDHA	-0.191551	1.09258	5.94285e-10	8.96657e-06	0.966832	Down
DHRSX	-0.151612	1.09987	2.80671e-11	4.26985e-07	0.965705	Down
SDHD	0.110604	1.11171	1.31006e-13	2.01344e-09	0.961822	Up
MRPS17	0.108937	1.11235	9.65894e-14	1.48574e-09	0.961699	Up
COL9A2	-0.0841321	1.26388	2.22045e-16	3.73968e-12	0.961392	Down
DEPDC5	0.120833	1.1079	7.76934e-13	1.19057e-08	0.957508	Up
AC011933.4	-0.0837112	1.14129	2.22045e-16	3.73968e-12	0.956581	Down
ZNF585A	0.124988	1.10652	1.46572e-12	2.24401e-08	0.956028	Up
C1orf216	-0.0834963	1.15493	2.22045e-16	3.73968e-12	0.954126	Down
AC079921.1	0.132914	1.10408	4.39671e-12	6.71553e-08	0.953383	Up
GIGYF1	-0.144335	1.10102	1.69993e-11	2.58848e-07	0.950725	Down
RYBP	0.211931	1.08934	2.17625e-09	3.27047e-05	0.950594	Up
SIGIRR	-0.0830764	1.20539	2.22045e-16	3.73968e-12	0.949328	Down
UBE2D1	-0.178078	1.09415	3.13739e-10	4.74216e-06	0.948089	Down
ZNF718	0.170741	1.09539	1.87741e-10	2.8409e-06	0.947023	Up
AC015923.1	0.15146	1.09913	3.85334e-11	5.85515e-07	0.94397	Up
FBXO11	0.238201	1.08622	7.31416e-09	0.000109383	0.943527	Up
PAFAH1B2	-0.169012	1.09558	1.73248e-10	2.62263e-06	0.943298	Down
DCAF8	0.152592	1.0988	4.43283e-11	6.73303e-07	0.941767	Up
CDKN1A	0.130067	1.10435	3.90532e-12	5.96655e-08	0.939638	Up
ZNF471	-0.0818501	1.13815	2.22045e-16	3.73968e-12	0.935315	Down
TXNDC9	-0.119972	1.10721	1.06537e-12	1.63183e-08	0.934262	Down
AC092171.3	-0.0817194	1.36303	2.22045e-16	3.73968e-12	0.933821	Down
RTF2	0.155713	1.09774	6.98608e-11	1.05951e-06	0.930369	Up
SPTSSA	0.105419	1.11224	1.01918e-13	1.56751e-09	0.928194	Up
AL513164.1	-0.100918	1.11395	4.50751e-14	6.94562e-10	0.924233	Down
AC025043.1	-0.101541	1.11365	5.19584e-14	8.00264e-10	0.923692	Down
ZHX3	0.161562	1.09629	1.28552e-10	1.9473e-06	0.922609	Up
MRPL15	-0.114659	1.10831	6.42819e-13	9.85313e-09	0.918011	Down
PRKCA-AS1	-0.0803295	1.16915	2.22045e-16	3.73968e-12	0.917938	Down
SGK3	0.144981	1.09951	3.27829e-11	4.98365e-07	0.913735	Up
LINC00884	-0.0798068	1.12679	2.22045e-16	3.73968e-12	0.911965	Down
MXD1	-0.162771	1.0957	1.651e-10	2.49978e-06	0.911861	Down
SF3A2	-0.134331	1.10207	1.07194e-11	1.63407e-07	0.91167	Down
VTI1A	0.221147	1.08717	5.07568e-09	7.5993e-05	0.910953	Up
SELENOH	0.190232	1.09109	1.08368e-09	1.63191e-05	0.910696	Up
ZNF8	0.10689	1.11075	2.06501e-13	3.17145e-09	0.908427	Up
SULT1A1	-0.0793071	1.46203	2.22045e-16	3.73968e-12	0.906255	Down
CDK5RAP3	-0.146237	1.09887	4.30651e-11	6.54159e-07	0.904375	Down
NOP2	0.109669	1.1095	3.70148e-13	5.67993e-09	0.904295	Up
NLK	0.212371	1.08799	3.69351e-09	5.5399e-05	0.903956	Up
MTCL1	0.169494	1.09418	3.08911e-10	4.66981e-06	0.903523	Up
ATP5MG	-0.217267	1.08735	4.7404e-09	7.10018e-05	0.901381	Down
FBXO10	0.118453	1.10631	1.61182e-12	2.46722e-08	0.901166	Up
ASXL3	0.236753	1.08522	1.07142e-08	0.000159963	0.898711	Up
IFNAR2	0.12135	1.10521	2.65321e-12	4.05649e-08	0.896998	Up
ZNF736	-0.102428	1.11185	1.23013e-13	1.89095e-09	0.893511	Down
ATCAY	0.205856	1.08842	3.12001e-09	4.68313e-05	0.891247	Up
C20orf96	-0.0779874	1.16963	2.22045e-16	3.73968e-12	0.891175	Down
WDR77	-0.0810841	1.1222	6.66134e-16	1.03524e-11	0.890706	Down
ACOT13	0.148689	1.0978	6.81293e-11	1.03345e-06	0.890007	Up
LZTS1-AS1	-0.077848	1.18417	2.22045e-16	3.73968e-12	0.889582	Down
AP002784.1	0.110296	1.10856	5.72653e-13	8.78049e-09	0.888596	Up
SPG21	-0.123805	1.10401	4.53415e-12	6.92501e-08	0.886389	Down
RASA2	0.210813	1.08767	4.17571e-09	6.25898e-05	0.886151	Up
MRPL27	-0.145261	1.09834	5.41898e-11	8.22438e-07	0.8839	Down
SPOP	-0.16068	1.09512	2.10137e-10	3.17896e-06	0.883372	Down
CYB561D2	0.111043	1.10801	7.38076e-13	1.1311e-08	0.882401	Up
SLITRK5	0.167477	1.09383	3.56668e-10	5.38997e-06	0.882337	Up
KLF7	0.215171	1.08705	5.30835e-09	7.94659e-05	0.88216	Up
TM9SF1	0.104435	1.11047	2.35811e-13	3.62088e-09	0.881558	Up
MPRIP-AS1	-0.0769866	1.23977	2.22045e-16	3.73968e-12	0.879739	Down
CHMP3	0.156062	1.09583	1.55743e-10	2.35826e-06	0.878225	Up
AL157938.3	-0.0768205	1.16023	2.22045e-16	3.73968e-12	0.877841	Down
NME3	-0.126507	1.1028	7.77378e-12	1.18573e-07	0.876186	Down
ZNF322	0.161905	1.0946	2.5964e-10	3.92732e-06	0.875241	Up
HNRNPM	-0.209978	1.08738	4.68336e-09	7.01567e-05	0.872233	Down
ALG13-AS1	0.119212	1.10472	3.30314e-12	5.04851e-08	0.869874	Up
FTO	0.227961	1.08527	1.04852e-08	0.000156565	0.867462	Up
SNRNP35	-0.113143	1.10658	1.42686e-12	2.18466e-08	0.866748	Down
ZNF23	0.106161	1.1089	4.90274e-13	7.52032e-09	0.862424	Up
TPP2	0.170855	1.09258	5.95891e-10	8.99021e-06	0.862176	Up
MAPRE1	-0.156229	1.09522	2.00895e-10	3.03934e-06	0.861947	Down
CTBP1-AS	-0.0754226	1.21292	2.22045e-16	3.73968e-12	0.861867	Down
RPL7A	-0.211617	1.08684	5.76744e-09	8.63039e-05	0.860006	Down
SLAIN1	0.20096	1.08794	3.76302e-09	5.64377e-05	0.853766	Up
C9orf24	0.128439	1.10122	1.55573e-11	2.36954e-07	0.850949	Up
COPB1	0.195547	1.08849	3.03691e-09	4.55871e-05	0.8489	Up
EAF1-AS1	-0.0741415	1.3113	2.22045e-16	3.73968e-12	0.847228	Down
STK39	0.20763	1.08689	5.64629e-09	8.44967e-05	0.84571	Up
GPR85	-0.123551	1.10235	9.49463e-12	1.44755e-07	0.845011	Down
PANK3	0.192356	1.08874	2.75351e-09	4.13523e-05	0.843195	Up
MGAT5	0.218711	1.08557	9.36954e-09	0.000139981	0.842899	Up
LRP3	-0.0887192	1.11553	2.08722e-14	3.22141e-10	0.842119	Down
SLC12A2	0.19498	1.08833	3.2336e-09	4.85267e-05	0.841146	Up
SPANXA2-OT1	0.129857	1.10037	2.25497e-11	3.4323e-07	0.839448	Up
IFIT5	-0.102661	1.10907	4.52527e-13	6.94222e-09	0.83756	Down
DIS3	0.171755	1.0916	8.861e-10	1.33518e-05	0.837215	Up
SSRP1	-0.130969	1.09988	2.78504e-11	4.23716e-07	0.834653	Down
NUTM2B-AS1	0.197704	1.08773	4.07908e-09	6.11536e-05	0.83304	Up
ZSCAN9	-0.124092	1.10166	1.28493e-11	1.95836e-07	0.832424	Down
BX284668.6	-0.072804	1.27439	2.22045e-16	3.73968e-12	0.831944	Down
SLC25A11	-0.130775	1.09981	2.87856e-11	4.37801e-07	0.831564	Down
GOLGA4	0.223892	1.0847	1.303e-08	0.000194369	0.830947	Up
NCOA4	-0.126051	1.10082	1.85381e-11	2.82261e-07	0.825554	Down
STC1	0.146521	1.09587	1.53582e-10	2.32585e-06	0.825413	Up
RBM41	0.150247	1.09508	2.12871e-10	3.22009e-06	0.825174	Up
AC018682.1	-0.0782585	1.12031	1.9984e-15	3.09912e-11	0.8224	Down
FAU	0.207548	1.08619	7.40526e-09	0.000110723	0.821011	Up
SRPRA	0.137498	1.09761	7.38041e-11	1.11902e-06	0.818273	Up
MAP4K3	0.223951	1.08433	1.49997e-08	0.00022363	0.817527	Up
SSU72	-0.158454	1.09321	4.60656e-10	6.95637e-06	0.817246	Down
PRRG3	-0.0714833	1.27746	2.22045e-16	3.73968e-12	0.816851	Down
COMMD2	-0.143655	1.09607	1.40949e-10	2.13482e-06	0.814613	Down
DNAJC7	-0.170285	1.09106	1.10057e-09	1.65712e-05	0.814071	Down
CLASP1	0.22858	1.08376	1.85309e-08	0.000276036	0.813525	Up
NUTM2A-AS1	0.189321	1.08818	3.43064e-09	5.14734e-05	0.811886	Up
PATJ	-0.164127	1.092	7.53949e-10	1.13688e-05	0.811489	Down
ZNF664	0.109047	1.10545	2.3781e-12	3.63659e-08	0.811237	Up
ST8SIA2	0.187935	1.08832	3.24227e-09	4.86536e-05	0.810543	Up
ZNF407	0.204815	1.08617	7.45623e-09	0.000111478	0.809596	Up
TMEM251	0.101533	1.10812	7.01439e-13	1.0751e-08	0.809069	Up
PIAS2	0.189624	1.08803	3.64001e-09	5.46001e-05	0.808331	Up
RBMXL1	0.107254	1.10586	1.97153e-12	3.01645e-08	0.806602	Up
SPTAN1	0.222657	1.08414	1.60566e-08	0.000239323	0.806243	Up
ATP5PB	-0.178673	1.08946	2.07238e-09	3.11478e-05	0.805201	Down
RAB3IP	0.140754	1.09625	1.30699e-10	1.9797e-06	0.802777	Up
LYSMD1	-0.0701324	1.13278	2.22045e-16	3.73968e-12	0.801415	Down
AKR1E2	-0.0700856	1.25383	2.22045e-16	3.73968e-12	0.800879	Down
NUP93	-0.1887	1.08791	3.8101e-09	5.71363e-05	0.800669	Down
NLN	0.199702	1.0865	6.56535e-09	9.82176e-05	0.800366	Up
CERS6	0.242967	1.08211	3.41666e-08	0.000508023	0.800363	Up
VEGFA	0.181327	1.08884	2.64813e-09	3.97776e-05	0.797904	Up
NBEAL1	0.191453	1.08742	4.60053e-09	6.89206e-05	0.796759	Up
CKMT2-AS1	0.161977	1.09182	8.07965e-10	1.21801e-05	0.796011	Up
SYCP2L	0.130914	1.0983	5.50708e-11	8.35645e-07	0.795693	Up
URGCP	0.140672	1.09594	1.48887e-10	2.25489e-06	0.794358	Up
CDH13	-0.167137	1.09089	1.17467e-09	1.76823e-05	0.794313	Down
STX12	-0.16221	1.0916	8.85706e-10	1.33467e-05	0.790715	Down
AL356805.1	-0.0691928	1.28981	2.22045e-16	3.73968e-12	0.790678	Down
AFF3	0.267831	1.07992	7.58955e-08	0.0011253	0.789761	Up
NOP10	-0.168412	1.09049	1.381e-09	2.07813e-05	0.788561	Down
CORO7	0.106126	1.10539	2.4436e-12	3.73651e-08	0.788253	Up
PICK1	-0.0865647	1.11369	5.10703e-14	7.86635e-10	0.788105	Down
FLYWCH2	-0.128147	1.09868	4.67761e-11	7.10342e-07	0.787914	Down
CDK5R1	-0.171701	1.08986	1.77099e-09	2.66303e-05	0.785468	Down
SHISA6	-0.109081	1.10411	4.3392e-12	6.62856e-08	0.783045	Down
ARPC3	-0.188597	1.08701	5.39738e-09	8.07934e-05	0.771857	Down
AL691432.2	-0.0742122	1.11972	2.66454e-15	4.13003e-11	0.770623	Down
SLC35F5	0.177768	1.08839	3.16106e-09	4.74443e-05	0.768636	Up
SLC2A13	0.199289	1.08559	9.30463e-09	0.000139037	0.768631	Up
HDX	0.173919	1.08894	2.54715e-09	3.82658e-05	0.768231	Up
AC092691.3	0.108477	1.10351	5.68701e-12	8.68122e-08	0.766	Up
EPS8	0.19875	1.08555	9.44927e-09	0.000141163	0.765244	Up
CDKL2	0.131221	1.09684	1.02223e-10	1.5494e-06	0.762371	Up
FYN	0.233381	1.08189	3.70875e-08	0.000551194	0.760519	Up
MEX3D	-0.0812648	1.11486	2.88658e-14	4.45226e-10	0.759941	Down
SMARCA5	0.210817	1.08397	1.71696e-08	0.000255826	0.757265	Up
KRTCAP2	0.182398	1.08735	4.73835e-09	7.09758e-05	0.756751	Up
TRMO	-0.0661378	1.13186	2.22045e-16	3.73968e-12	0.755768	Down
NAMPT	0.171867	1.08877	2.72363e-09	4.0909e-05	0.754184	Up
ABCD4	-0.113368	1.10136	1.46849e-11	2.23725e-07	0.753931	Down
EEF1A2	0.194912	1.08564	9.13626e-09	0.000136532	0.753289	Up
VPS53	0.199051	1.08512	1.11292e-08	0.000166114	0.75233	Up
BTG2	-0.10762	1.10302	7.06768e-12	1.07839e-07	0.749812	Down
PTRHD1	-0.09575	1.10736	9.98535e-13	1.52966e-08	0.748325	Down
METAP2	-0.174392	1.08811	3.52028e-09	5.28078e-05	0.745929	Down
AC008522.1	0.123973	1.09793	6.43907e-11	9.76807e-07	0.745103	Up
MLX	-0.0958346	1.10708	1.13176e-12	1.73318e-08	0.743787	Down
LIMD2	0.102504	1.10442	3.78764e-12	5.78751e-08	0.741871	Up
CDV3	0.146298	1.09265	5.77868e-10	8.72003e-06	0.740194	Up
TSPAN7	0.202435	1.0843	1.51331e-08	0.000225605	0.738211	Up
CEP128	0.17013	1.08836	3.20202e-09	4.80559e-05	0.734663	Up
PCAT7	0.105413	1.103	7.13407e-12	1.08837e-07	0.734012	Up
AC116565.1	0.105781	1.10287	7.5584e-12	1.15296e-07	0.73393	Up
RB1	0.189857	1.08559	9.31297e-09	0.000139145	0.73219	Up
ELOC	-0.177234	1.08723	4.96232e-09	7.43156e-05	0.731784	Down
ZNF558	-0.0635265	1.20252	2.22045e-16	3.73968e-12	0.725928	Down
AC009403.1	-0.0630952	1.13875	2.22045e-16	3.73968e-12	0.720999	Down
KALRN	0.252123	1.07921	9.75535e-08	0.00144477	0.716079	Up
MIR4458HG	-0.0625335	1.14539	2.22045e-16	3.73968e-12	0.71458	Down
CCNB1IP1	-0.114023	1.09931	3.56148e-11	5.4131e-07	0.71453	Down
TRIM59	0.105002	1.10216	1.03237e-11	1.57385e-07	0.714329	Up
NPC2	0.140972	1.09268	5.71655e-10	8.62685e-06	0.713904	Up
FHL1	-0.163797	1.08857	2.94203e-09	4.41658e-05	0.713323	Down
RBMX	-0.215539	1.08219	3.31417e-08	0.000492851	0.712849	Down
LARP1	0.189382	1.08497	1.17561e-08	0.000175424	0.711302	Up
ATF6	0.176862	1.08652	6.50662e-09	9.7352e-05	0.709508	Up
TBC1D24	0.100964	1.10329	6.25722e-12	9.54976e-08	0.708768	Up
AL390198.1	0.110053	1.10016	2.47551e-11	3.76649e-07	0.706985	Up
TRAPPC2L	-0.125139	1.09585	1.54663e-10	2.34206e-06	0.704581	Down
ZNF528	-0.0781523	1.11322	6.39488e-14	9.84301e-10	0.703908	Down
CACNA2D1	-0.28075	1.07702	2.11745e-07	0.00312769	0.703217	Down
ANKIB1	0.22717	1.08083	5.46075e-08	0.00081043	0.702248	Up
RABGAP1L	0.237478	1.07995	7.48831e-08	0.00111037	0.701637	Up
ZMAT3	0.13799	1.09272	5.62092e-10	8.4831e-06	0.699811	Up
THUMPD1	0.146586	1.09096	1.1428e-09	1.7206e-05	0.69838	Up
SS18L2	-0.138362	1.09254	6.04723e-10	9.12285e-06	0.697327	Down
PLEKHA8	0.175435	1.08624	7.26763e-09	0.000108702	0.695384	Up
UNC13C	0.20809	1.0824	3.06926e-08	0.000456553	0.695127	Up
SERTAD4-AS1	-0.060778	1.14718	2.22045e-16	3.73968e-12	0.694521	Down
C1orf50	0.0993288	1.10311	6.77436e-12	1.03383e-07	0.693866	Up
NEUROD6	-0.0966848	1.10409	4.38072e-12	6.69155e-08	0.693662	Down
PDCL	-0.116169	1.09766	7.22915e-11	1.09623e-06	0.692376	Down
PPP2R3A	0.213871	1.08174	3.91448e-08	0.000581653	0.691944	Up
C12orf10	-0.113452	1.09832	5.46438e-11	8.29275e-07	0.689936	Down
NEK11	0.140754	1.09172	8.4151e-10	1.26832e-05	0.689239	Up
THRA	0.162125	1.08787	3.87627e-09	5.81247e-05	0.686702	Up
SND1	0.201925	1.08272	2.73352e-08	0.000406694	0.684675	Up
MRPL18	-0.146964	1.09034	1.46691e-09	2.20697e-05	0.684295	Down
SAMD12	0.16758	1.08691	5.60107e-09	8.38256e-05	0.68316	Up
AC136604.2	-0.0593816	1.13991	2.22045e-16	3.73968e-12	0.678563	Down
AL591368.1	-0.059315	1.19825	2.22045e-16	3.73968e-12	0.677802	Down
TMEM230	-0.153139	1.08899	2.49964e-09	3.75546e-05	0.677691	Down
AC021851.1	0.107437	1.09953	3.25227e-11	4.94442e-07	0.677487	Up
WBP2NL	-0.0710899	1.11532	2.30926e-14	3.56273e-10	0.671673	Down
AC066613.2	0.113367	1.09743	7.94689e-11	1.20483e-06	0.671026	Up
ANAPC2	-0.0585427	1.16156	2.22045e-16	3.73968e-12	0.668977	Down
MIR99AHG	0.269829	1.07684	2.24861e-07	0.00332052	0.668852	Up
FAM227B	0.126666	1.09376	3.67689e-10	5.55578e-06	0.665661	Up
CEP290	0.192529	1.08303	2.43074e-08	0.000361743	0.662607	Up
SEC31A	0.207239	1.08138	4.46417e-08	0.00066284	0.658727	Up
UBR5	0.218184	1.08034	6.50719e-08	0.000965146	0.657914	Up
ARHGAP35	0.186825	1.08346	2.07774e-08	0.000309397	0.655661	Up
GLYATL2	0.165108	1.08623	7.28459e-09	0.000108948	0.654288	Up
TEX30	-0.0802467	1.10893	4.83613e-13	7.41863e-09	0.652379	Down
CTNND1	0.188264	1.08312	2.35807e-08	0.000350952	0.650407	Up
VWA8	0.178521	1.08414	1.6105e-08	0.00024003	0.646199	Up
GJB7	0.105665	1.0985	5.05671e-11	7.6771e-07	0.646121	Up
LYG2	-0.0565035	1.13321	2.22045e-16	3.73968e-12	0.645675	Down
ZSCAN26	0.108015	1.09773	6.99607e-11	1.06095e-06	0.645314	Up
ZNF605	0.112425	1.0964	1.22884e-10	1.8617e-06	0.644206	Up
COPS3	-0.142443	1.08953	2.02068e-09	3.03728e-05	0.643489	Down
ASF1A	-0.118211	1.0946	2.60561e-10	3.94099e-06	0.638861	Down
ZNF726	-0.0558622	1.18287	2.22045e-16	3.73968e-12	0.638347	Down
AC027698.1	-0.0756513	1.11027	2.59126e-13	3.97862e-09	0.635491	Down
HIST2H2AC	0.110126	1.09659	1.13693e-10	1.72268e-06	0.634745	Up
VDAC2	-0.193781	1.08196	3.61072e-08	0.000536733	0.63371	Down
B2M	0.158515	1.08641	6.80085e-09	0.000101727	0.632882	Up
EXOC7	-0.140744	1.08933	2.18192e-09	3.27877e-05	0.631137	Down
PRR7	-0.10434	1.09804	6.13409e-11	9.30726e-07	0.629291	Down
MSH6	0.167864	1.08491	1.20437e-08	0.000179693	0.628731	Up
PINX1	0.102823	1.09843	5.20255e-11	7.89695e-07	0.627479	Up
VPS13D	0.176266	1.08376	1.85141e-08	0.000275804	0.627401	Up
SRRM1	-0.182093	1.083	2.45768e-08	0.000365728	0.625826	Down
TMEM132C	-0.0601315	1.11947	2.88658e-15	4.47362e-11	0.622322	Down
AC005332.5	-0.054438	1.15616	2.22045e-16	3.73968e-12	0.622072	Down
LAPTM4A	-0.165072	1.08497	1.17708e-08	0.000175632	0.619911	Down
SMIM18	-0.120311	1.09316	4.70359e-10	7.10195e-06	0.619436	Down
VPS13A	0.173395	1.08384	1.79825e-08	0.000267903	0.619372	Up
BLVRB	0.118995	1.09344	4.19488e-10	6.33637e-06	0.618557	Up
NUDT11	-0.119301	1.09309	4.83461e-10	7.29833e-06	0.612823	Down
KIZ-AS1	-0.102812	1.09762	7.34977e-11	1.11444e-06	0.612034	Down
SNAPC3	-0.161407	1.08514	1.10315e-08	0.000164667	0.610666	Down
COX20	-0.166357	1.08436	1.48255e-08	0.000221048	0.608119	Down
ZBTB11	0.158462	1.08545	9.80386e-09	0.000146431	0.607601	Up
GNAL	0.174043	1.08333	2.1746e-08	0.000323754	0.607372	Up
MEF2C-AS2	0.185547	1.08169	3.98876e-08	0.00059257	0.598808	Up
PPP1R15B	0.129422	1.09015	1.5815e-09	2.37905e-05	0.598393	Up
ACOT2	-0.0523287	1.14094	2.22045e-16	3.73968e-12	0.597969	Down
PRPF18	0.142489	1.08758	4.33894e-09	6.5019e-05	0.596596	Up
RPL4	-0.226343	1.07778	1.62285e-07	0.00239987	0.592976	Down
HIST1H2BJ	-0.051836	1.12827	2.22045e-16	3.73968e-12	0.592339	Down
ENTPD1-AS1	-0.149038	1.0862	7.36325e-09	0.00011011	0.58992	Down
FNTB	0.121263	1.09141	9.55281e-10	1.43913e-05	0.587145	Up
TWF2	0.0932574	1.09945	3.35931e-11	5.10649e-07	0.586764	Up
NFIX	-0.0907704	1.10028	2.34348e-11	3.56607e-07	0.58527	Down
PILRB	0.123002	1.09091	1.16596e-09	1.75523e-05	0.584958	Up
HEXA	0.123034	1.09087	1.18676e-09	1.78631e-05	0.584173	Up
INTS12	-0.124505	1.09054	1.35064e-09	2.03258e-05	0.584171	Down
PABPN1	-0.140792	1.08718	5.05754e-09	7.57317e-05	0.580166	Down
ACIN1	-0.157348	1.08452	1.39269e-08	0.000207691	0.579447	Down
AC013640.1	-0.0623128	1.1145	3.44169e-14	5.30674e-10	0.577962	Down
ZNF551	0.0987401	1.0969	9.9678e-11	1.51092e-06	0.574742	Up
STOML2	-0.118734	1.09125	1.02003e-09	1.53626e-05	0.571531	Down
AC097716.1	-0.0573345	1.11764	7.54952e-15	1.16753e-10	0.569488	Down
DGUOK	-0.171845	1.08215	3.36445e-08	0.000500294	0.567223	Down
PDPK1	0.148054	1.08529	1.04399e-08	0.000155898	0.563664	Up
DPF3	-0.136411	1.08718	5.06452e-09	7.58311e-05	0.562034	Down
RING1	-0.114676	1.09172	8.44337e-10	1.2725e-05	0.56138	Down
DAB1	0.298065	1.07277	9.00961e-07	0.0132207	0.559988	No
SLC35F1	0.231526	1.07633	2.68707e-07	0.00396397	0.556096	Up
AC011603.2	0.132167	1.08767	4.17641e-09	6.2596e-05	0.555556	Up
VPS33A	0.0955232	1.09674	1.06334e-10	1.6116e-06	0.553342	Up
TAF11	-0.143774	1.08552	9.54153e-09	0.000142531	0.552966	Down
TSC22D1	-0.217708	1.07721	1.98291e-07	0.00292995	0.551485	Down
ZNF883	-0.102768	1.09426	2.98972e-10	4.51985e-06	0.549281	Down
ACSM3	-0.0620272	1.11237	9.59233e-14	1.47559e-09	0.547764	Down
BBS5	0.0948751	1.09653	1.16537e-10	1.76565e-06	0.545826	Up
TIPRL	-0.148786	1.08443	1.44427e-08	0.000215369	0.545572	Down
CDK5	-0.0982415	1.09533	1.9227e-10	2.90904e-06	0.543889	Down
CEP350	0.190171	1.07922	9.73335e-08	0.00144161	0.540304	Up
PDE9A	-0.141953	1.08523	1.06499e-08	0.000159014	0.539218	Down
ZNF251	0.142156	1.08519	1.08362e-08	0.000161774	0.538926	Up
AC090204.1	0.127672	1.08769	4.15613e-09	6.23045e-05	0.536924	Up
AC008467.1	0.101215	1.09397	3.36968e-10	5.09259e-06	0.535737	Up
RBMS3-AS3	-0.0873135	1.09849	5.07208e-11	7.69992e-07	0.533792	Down
MKKS	-0.0825632	1.10032	2.30902e-11	3.51387e-07	0.53288	Down
FLNB	0.145908	1.08409	1.63882e-08	0.000244233	0.527047	Up
AC018730.1	0.0988545	1.09416	3.12401e-10	4.72225e-06	0.526484	Up
RBAK	0.0939337	1.09567	1.66722e-10	2.52417e-06	0.52583	Up
LAMB4	0.113658	1.09011	1.60657e-09	2.41645e-05	0.524738	Up
AMN1	-0.136894	1.08544	9.85119e-09	0.000147128	0.524618	Down
SOX15	-0.0503319	1.11995	2.44249e-15	3.78635e-11	0.524548	Down
TCEAL8	-0.138362	1.0851	1.12036e-08	0.000167213	0.522558	Down
ALDH7A1	-0.130251	1.08652	6.51932e-09	9.75355e-05	0.522418	Down
C5orf15	-0.111399	1.09046	1.39777e-09	2.10323e-05	0.521025	Down
LHX2	-0.107452	1.09135	9.77461e-10	1.47225e-05	0.519208	Down
MEIS1-AS2	-0.0453095	1.14347	2.22045e-16	3.73968e-12	0.51776	Down
GNAO1	0.204125	1.07722	1.97113e-07	0.00291274	0.517599	Up
SELENOT	-0.159544	1.08176	3.88407e-08	0.000577173	0.516714	Down
CAMTA1	0.219453	1.07601	3.00065e-07	0.00442565	0.516597	Up
ARMT1	-0.0771336	1.1015	1.38203e-11	2.10607e-07	0.514984	Down
RBM18	-0.103567	1.09209	7.26823e-10	1.09627e-05	0.5137	Down
STIMATE	0.0941745	1.09454	2.66349e-10	4.02827e-06	0.50806	Up
DIP2C	0.217476	1.07587	3.15445e-07	0.00465124	0.507249	Up
NR4A2	-0.111254	1.08976	1.84296e-09	2.77089e-05	0.507025	Down
SCLY	0.109512	1.09015	1.57773e-09	2.37353e-05	0.50645	Up
RBBP4	-0.187282	1.07829	1.35392e-07	0.0020038	0.505315	Down
LYSMD3	-0.0958888	1.09383	3.57324e-10	5.39952e-06	0.505108	Down
ABCB6	0.0938995	1.09444	2.77568e-10	4.19711e-06	0.504902	Up
CDKAL1	0.220694	1.07557	3.49649e-07	0.00515488	0.504899	Up
ZNF337-AS1	0.115185	1.08871	2.78643e-09	4.18438e-05	0.50432	Up
CBLB	0.243821	1.07405	5.85019e-07	0.00860621	0.503537	Up
PPP1R2	-0.153957	1.08186	3.74065e-08	0.000555897	0.501132	Down
HS3ST4	-0.0952043	1.09369	3.78153e-10	5.71314e-06	0.499168	Down
TRAPPC9	0.196531	1.07717	2.01008e-07	0.0029699	0.496685	Up
CTDSPL	0.150958	1.08191	3.6768e-08	0.000546482	0.492491	Up
SLC16A3	0.116196	1.08784	3.90805e-09	5.85973e-05	0.491755	Up
ZNF780B	0.14909	1.08211	3.41905e-08	0.000508345	0.49108	Up
RPLP1	-0.181447	1.07827	1.36275e-07	0.00201674	0.489065	Down
AGPAT5	0.186035	1.07776	1.63045e-07	0.00241095	0.487006	Up
KLHL35	-0.1371	1.0837	1.89921e-08	0.000282868	0.486489	Down
HCG11	-0.0425176	1.39244	2.22045e-16	3.73968e-12	0.485855	Down
ZCCHC10	-0.120555	1.08658	6.38257e-09	9.55024e-05	0.48463	Down
WAC-AS1	0.133495	1.08417	1.58861e-08	0.000236798	0.484004	Up
ANKRD37	-0.10285	1.0906	1.32003e-09	1.98664e-05	0.483587	Down
AC005597.1	-0.0478824	1.11828	5.32907e-15	8.24727e-11	0.482832	Down
ACADM	-0.126002	1.08544	9.86556e-09	0.000147332	0.482802	Down
MT-CO1	0.293819	1.071	1.60829e-06	0.0235245	0.478478	No
MZT1	-0.112305	1.08792	3.80142e-09	5.70099e-05	0.476627	Down
ANKRD36	0.198427	1.07627	2.74258e-07	0.00404557	0.47484	Up
GLDC	0.149685	1.08132	4.57077e-08	0.000678622	0.474259	Up
HOMER3	0.0920124	1.0931	4.82169e-10	7.2793e-06	0.472751	Up
PSMD1	0.185801	1.07727	1.93795e-07	0.0028641	0.472495	Up
ZDHHC14	0.144015	1.08202	3.53921e-08	0.000526139	0.472211	Up
NFXL1	0.146646	1.08156	4.17889e-08	0.000620732	0.470308	Up
BBS1	0.0951164	1.09195	7.68582e-10	1.15887e-05	0.469491	Up
SARS	-0.169061	1.07876	1.14727e-07	0.00169854	0.468287	Down
ACER3	0.168726	1.07876	1.14574e-07	0.00169639	0.467452	Up
TRAPPC2B	0.0991902	1.09035	1.4598e-09	2.19642e-05	0.462056	Up
BORCS8	0.0894574	1.09318	4.65941e-10	7.0357e-06	0.460947	Up
AHCTF1	0.159066	1.07953	8.72218e-08	0.00129271	0.459463	Up
MSANTD3	0.11897	1.08559	9.3045e-09	0.000139037	0.458852	Up
AC044781.1	-0.0826636	1.09541	1.86246e-10	2.81846e-06	0.458782	Down
RNF216	0.165675	1.07872	1.1633e-07	0.00172215	0.457913	Up
DNAJA2	-0.125083	1.08438	1.47204e-08	0.000219497	0.457626	Down
NDUFV2	-0.169289	1.07824	1.37799e-07	0.00203887	0.455491	Down
MGLL	0.10903	1.0875	4.47311e-09	6.70206e-05	0.455071	Up
ZNF385D	0.289145	1.07058	1.84491e-06	0.0269597	0.453751	No
HDAC8	0.199946	1.07543	3.66237e-07	0.00539907	0.453414	Up
MSX2	-0.0395304	1.1305	2.22045e-16	3.73968e-12	0.45172	Down
TCEAL2	-0.14993	1.08025	6.72141e-08	0.000996852	0.449996	Down
CRAMP1	0.106411	1.08757	4.35417e-09	6.52428e-05	0.445381	Up
IMP3	-0.108529	1.08701	5.40705e-09	8.09327e-05	0.444086	Down
ALDOC	0.0923569	1.09119	1.04426e-09	1.57266e-05	0.443624	Up
MRPL45	-0.0953412	1.09009	1.61768e-09	2.433e-05	0.439891	Down
CCDC144A	0.100483	1.08859	2.92486e-09	4.39109e-05	0.437847	Up
MYO3A	-0.0784767	1.09555	1.75681e-10	2.65928e-06	0.437526	Down
MAP7	0.132546	1.0821	3.42703e-08	0.000509496	0.436456	Up
MPST	-0.0821756	1.09406	3.24436e-10	4.90353e-06	0.436311	Down
IER5	0.142383	1.08063	5.86314e-08	0.000869972	0.435763	Up
PTBP2	-0.216582	1.07368	6.63874e-07	0.00975762	0.435471	Down
UFC1	-0.125359	1.08315	2.3305e-08	0.000346872	0.433722	Down
METTL26	-0.135309	1.08151	4.25684e-08	0.000632269	0.432865	Down
RHNO1	0.0873671	1.09203	7.42927e-10	1.12041e-05	0.432522	Up
DNAJC8	-0.172931	1.07697	2.15356e-07	0.00318081	0.43189	Down
OARD1	-0.116359	1.08469	1.30674e-08	0.000194913	0.43171	Down
LMNB1	-0.132058	1.08193	3.65089e-08	0.000542668	0.431232	Down
HEXIM1	0.139454	1.08082	5.46989e-08	0.000811732	0.430994	Up
TXN2	-0.133221	1.08173	3.93341e-08	0.000584426	0.430741	Down
MCRIP1	-0.1468	1.07976	8.02937e-08	0.00119035	0.42929	Down
MRPL21	-0.122408	1.08343	2.09477e-08	0.00031189	0.429163	Down
F8A1	-0.0473796	1.11342	5.79536e-14	8.92312e-10	0.428761	Down
ACKR3	-0.0525303	1.10857	5.70877e-13	8.75382e-09	0.423278	Down
EPC2	0.170974	1.07675	2.32058e-07	0.00342656	0.421475	Up
CNOT9	-0.113393	1.08469	1.31034e-08	0.000195438	0.420573	Down
ANKRD13B	0.0912068	1.08994	1.71407e-09	2.57762e-05	0.418528	Up
ZIC2	-0.147077	1.07925	9.6419e-08	0.00142816	0.418468	Down
SCRT2	0.0924174	1.08942	2.1122e-09	3.17442e-05	0.415725	Up
RUSC1	-0.130224	1.0814	4.43179e-08	0.000658165	0.414329	Down
SET	-0.212812	1.07321	7.76358e-07	0.0114	0.413513	No
CSTB	-0.138191	1.08018	6.90482e-08	0.00102392	0.413155	Down
ZCWPW2	0.097727	1.08758	4.32381e-09	6.47966e-05	0.409324	Up
AC018362.1	0.100342	1.08692	5.5953e-09	8.37449e-05	0.4091	Up
RECK	-0.127141	1.0814	4.43562e-08	0.000658689	0.404477	Down
TNFRSF10B	0.112615	1.08375	1.86383e-08	0.000277618	0.400523	Up
EDNRB-AS1	0.0957721	1.08746	4.53934e-09	6.80083e-05	0.399124	Up
RBM7	0.0876735	1.08971	1.88404e-09	2.83247e-05	0.398725	Up
GLT1D1	-0.0600889	1.10127	1.5256e-11	2.3238e-07	0.398618	Down
TMEM161B-AS1	0.227613	1.07186	1.21576e-06	0.017806	0.398194	No
SRCAP	0.0926157	1.08823	3.36414e-09	5.04789e-05	0.39796	Up
NDUFB5	-0.147584	1.07817	1.41196e-07	0.00208899	0.395535	Down
VPS54	0.16095	1.0766	2.44579e-07	0.00360998	0.39312	Up
CDK13	0.199407	1.07335	7.42363e-07	0.0109038	0.39132	No
ASAP1	0.198028	1.07335	7.40971e-07	0.0108841	0.38877	No
S100B	0.107815	1.08392	1.74614e-08	0.000260157	0.38649	Up
EAF1	-0.0838715	1.09001	1.67266e-09	2.51551e-05	0.385756	Down
SHB	0.0899338	1.08818	3.43091e-09	5.1474e-05	0.385673	Up
SMIM14	-0.13935	1.0787	1.17065e-07	0.00173292	0.384776	Down
DDX19B	0.0935233	1.08707	5.26634e-09	7.88423e-05	0.383749	Up
MAP1A	0.141849	1.07825	1.37299e-07	0.00203162	0.381879	Up
PHF14	0.210367	1.0723	1.05254e-06	0.015426	0.381132	No
PCYT1A	0.113143	1.08255	2.91106e-08	0.00043305	0.380551	Up
SLC35A1	0.131833	1.07949	8.83145e-08	0.00130873	0.380093	Up
CASC4	0.194036	1.07329	7.56419e-07	0.0111095	0.379205	No
EI24	-0.129855	1.07972	8.15407e-08	0.00120876	0.378872	Down
SSBP4	-0.128668	1.07987	7.72334e-08	0.00114506	0.378433	Down
PCIF1	-0.0735285	1.09292	5.19043e-10	7.83496e-06	0.375434	Down
ZBTB8B	0.0854317	1.08876	2.73403e-09	4.10624e-05	0.374751	Up
KCNH7	0.263734	1.0695	2.61804e-06	0.0381841	0.374006	No
SNRPF	-0.183557	1.07375	6.47806e-07	0.00952209	0.371017	Down
UBE2D3	-0.195402	1.0729	8.60739e-07	0.0126339	0.370964	No
TMEM9B	-0.111901	1.08223	3.26719e-08	0.000485961	0.370771	Down
IDH2	-0.136185	1.07841	1.29744e-07	0.00192034	0.369963	Down
ST7-AS2	-0.146775	1.07711	2.05201e-07	0.00303144	0.369632	Down
[truncated: 14,843 more rows]
