# Supplementary material for: Single-cell multi-omic atlas and morphogen screening informs midbrain and hindbrain organoid engineering
Source: Nat Neurosci. 2026 Jun 3;29(7):1548–58. doi: 10.1038/s41593-026-02316-x (PMC13337493; doi:10.1038/s41593-026-02316-x)
Supplement: Supplementary file 6 — Peak cluster characterisation, including number of regions per cluster, top ten enriched GO-terms from GREAT analysis, and top ten enriched motifs. [file 41593_2026_2316_MOESM6_ESM.xlsx]

## Sheet: Sheet1
region	louvain_res_1	louvain_res_2	is_DA_ct	closest_gene_label
chr1-9812-10709	16	36	FALSE	OR4F5-Reg1
chr1-181012-181723	7	17	FALSE	OR4F5-Reg2
chr1-183923-184803	2	3	FALSE	OR4F5-Reg3
chr1-191038-191920	17	10	FALSE	OR4F5-Reg4
chr1-267576-268552	0	47	FALSE	OR4F29-Reg1
chr1-585754-586648	30	41	FALSE	OR4F16-Reg1
chr1-629500-630395	15	7	FALSE	OR4F16-Reg2
chr1-633581-634476	15	7	FALSE	OR4F16-Reg3
chr1-778297-779209	1	0	FALSE	OR4F16-Reg4
chr1-816803-817690	4	2	TRUE	SAMD11-Reg1
chr1-817997-818494	27	32	FALSE	SAMD11-Reg2
chr1-818611-819408	3	28	FALSE	SAMD11-Reg3
chr1-822932-823697	7	17	FALSE	SAMD11-Reg4
chr1-827071-827947	10	29	FALSE	SAMD11-Reg5
chr1-831953-832859	29	40	FALSE	SAMD11-Reg6
chr1-869492-870395	1	0	FALSE	SAMD11-Reg7
chr1-904384-905214	20	12	FALSE	SAMD11-Reg8
chr1-916530-917283	6	11	FALSE	SAMD11-Reg9
chr1-920772-921657	2	43	FALSE	SAMD11-Reg10
chr1-923462-924360	29	40	FALSE	SAMD11-Reg11
chr1-925409-925881	20	12	FALSE	SAMD11-Reg12
chr1-933213-933998	6	11	FALSE	SAMD11-Reg13
chr1-935506-936343	6	11	FALSE	SAMD11-Reg14
chr1-939891-940815	20	12	FALSE	SAMD11-Reg15
chr1-941553-942348	20	12	FALSE	SAMD11-Reg16
chr1-944190-945084	6	11	FALSE	NOC2L-Reg1
chr1-951070-951935	13	9	FALSE	NOC2L-Reg2
chr1-958861-959726	1	0	FALSE	NOC2L-Reg3
chr1-960360-961149	1	0	FALSE	KLHL17-Reg1
chr1-966509-967389	20	12	FALSE	PLEKHN1-Reg1
chr1-975779-976698	13	9	FALSE	PERM1-Reg1
chr1-983864-984776	13	9	FALSE	PERM1-Reg2
chr1-993277-994203	13	9	FALSE	HES4-Reg1
chr1-995473-996274	13	9	FALSE	HES4-Reg2
chr1-998364-999175	20	12	FALSE	HES4-Reg3
chr1-999920-1000657	1	0	FALSE	HES4-Reg4
chr1-1001607-1002427	1	4	FALSE	ISG15-Reg1
chr1-1004963-1005872	19	25	FALSE	ISG15-Reg2
chr1-1006514-1007240	9	21	FALSE	ISG15-Reg3
chr1-1013021-1013913	1	0	FALSE	ISG15-Reg4
chr1-1019244-1020074	1	0	FALSE	AGRN-Reg1
chr1-1024705-1025618	19	10	FALSE	AGRN-Reg2
chr1-1031023-1031855	20	12	FALSE	AGRN-Reg3
chr1-1032686-1033592	29	40	FALSE	AGRN-Reg4
chr1-1040458-1041360	20	12	FALSE	AGRN-Reg5
chr1-1059148-1060007	29	40	FALSE	AGRN-Reg6
chr1-1063699-1064565	1	46	FALSE	RNF223-Reg1
chr1-1068885-1069764	20	12	FALSE	RNF223-Reg2
chr1-1074713-1075550	1	46	FALSE	RNF223-Reg3
chr1-1079652-1080378	1	46	FALSE	C1orf159-Reg1
chr1-1106635-1107417	0	1	FALSE	C1orf159-Reg2
chr1-1110448-1111350	29	40	FALSE	C1orf159-Reg3
chr1-1115794-1116716	1	0	FALSE	C1orf159-Reg4
chr1-1121820-1122701	29	40	FALSE	C1orf159-Reg5
chr1-1135211-1136039	28	34	FALSE	C1orf159-Reg6
chr1-1144101-1144980	24	22	FALSE	C1orf159-Reg7
chr1-1145209-1146057	5	8	FALSE	TTLL10-Reg1
chr1-1151287-1152024	0	4	FALSE	TTLL10-Reg2
chr1-1157075-1157795	20	12	FALSE	TTLL10-Reg3
chr1-1157948-1158781	11	16	FALSE	TTLL10-Reg4
chr1-1166208-1167099	10	29	FALSE	TTLL10-Reg5
chr1-1173510-1174419	20	12	FALSE	TTLL10-Reg6
chr1-1179110-1179978	15	18	FALSE	TTLL10-Reg7
chr1-1185015-1185865	25	31	FALSE	TTLL10-Reg8
chr1-1196335-1197209	22	23	FALSE	TTLL10-Reg9
chr1-1201016-1201851	20	12	FALSE	TNFRSF18-Reg1
chr1-1206034-1206957	30	41	FALSE	TNFRSF18-Reg2
chr1-1207960-1208794	29	40	FALSE	TNFRSF18-Reg3
chr1-1231670-1232581	1	0	FALSE	B3GALT6-Reg1
chr1-1239487-1240407	8	18	FALSE	C1QTNF12-Reg1
chr1-1243685-1244624	8	18	FALSE	C1QTNF12-Reg2
chr1-1246363-1247224	23	19	FALSE	C1QTNF12-Reg3
chr1-1247680-1248461	20	12	FALSE	C1QTNF12-Reg4
chr1-1250086-1250916	2	3	FALSE	UBE2J2-Reg1
chr1-1264804-1265669	1	46	FALSE	UBE2J2-Reg2
chr1-1267447-1268139	9	44	FALSE	UBE2J2-Reg3
chr1-1273501-1274412	1	0	FALSE	UBE2J2-Reg4
chr1-1280753-1281351	0	45	FALSE	SCNN1D-Reg1
chr1-1281476-1282331	0	1	FALSE	SCNN1D-Reg2
chr1-1291558-1292439	1	4	FALSE	SCNN1D-Reg3
chr1-1298682-1299598	2	35	TRUE	ACAP3-Reg1
chr1-1304394-1305310	29	40	FALSE	ACAP3-Reg2
chr1-1307814-1308724	1	0	FALSE	PUSL1-Reg1
chr1-1315299-1316198	29	40	FALSE	INTS11-Reg1
chr1-1324298-1325212	1	0	FALSE	INTS11-Reg2
chr1-1330514-1331458	19	25	FALSE	TAS1R3-Reg1
chr1-1334634-1335524	14	5	FALSE	DVL1-Reg1
chr1-1344483-1345295	30	41	FALSE	DVL1-Reg2
chr1-1347611-1348271	20	12	FALSE	DVL1-Reg3
chr1-1349060-1350015	1	0	FALSE	DVL1-Reg4
chr1-1351446-1352230	20	12	FALSE	MXRA8-Reg1
chr1-1353966-1354772	14	5	FALSE	MXRA8-Reg2
chr1-1355155-1355985	13	9	FALSE	MXRA8-Reg3
chr1-1358036-1358916	23	19	FALSE	MXRA8-Reg4
chr1-1359929-1360762	8	18	FALSE	MXRA8-Reg5
chr1-1371750-1372631	1	46	FALSE	AURKAIP1-Reg1
chr1-1374925-1375824	1	0	FALSE	AURKAIP1-Reg2
chr1-1380493-1381192	29	40	FALSE	CCNL2-Reg1
chr1-1381389-1382114	0	4	FALSE	CCNL2-Reg2
chr1-1399007-1399919	1	0	FALSE	CCNL2-Reg3
chr1-1406912-1407785	1	0	FALSE	MRPL20-Reg1
chr1-1415419-1416213	20	12	FALSE	ANKRD65-Reg1
chr1-1418056-1418868	15	7	FALSE	ANKRD65-Reg2
chr1-1419730-1420605	5	18	FALSE	ANKRD65-Reg3
chr1-1421035-1421858	5	8	FALSE	ANKRD65-Reg4
chr1-1426881-1427652	20	12	FALSE	TMEM88B-Reg1
chr1-1430128-1431025	19	25	FALSE	TMEM88B-Reg2
chr1-1431557-1432443	5	8	FALSE	VWA1-Reg1
chr1-1432864-1433750	8	18	TRUE	VWA1-Reg2
chr1-1434000-1434738	19	25	FALSE	VWA1-Reg3
chr1-1435228-1436124	29	40	FALSE	VWA1-Reg4
chr1-1440657-1441503	1	46	FALSE	VWA1-Reg5
chr1-1443782-1444552	6	11	FALSE	VWA1-Reg6
chr1-1461963-1462834	22	23	FALSE	ATAD3C-Reg1
chr1-1471237-1472143	1	0	FALSE	ATAD3B-Reg1
chr1-1494488-1495162	0	14	FALSE	ATAD3B-Reg2
chr1-1504750-1505495	13	9	FALSE	ATAD3A-Reg1
chr1-1511549-1512452	1	0	FALSE	ATAD3A-Reg2
chr1-1518657-1519040	14	5	FALSE	ATAD3A-Reg3
chr1-1523216-1524035	0	30	FALSE	ATAD3A-Reg4
chr1-1527010-1527925	21	20	FALSE	ATAD3A-Reg5
chr1-1529324-1529994	11	38	FALSE	ATAD3A-Reg6
chr1-1532672-1533481	1	4	FALSE	ATAD3A-Reg7
chr1-1540142-1540973	1	0	FALSE	TMEM240-Reg1
chr1-1550674-1551501	20	12	FALSE	SSU72-Reg1
chr1-1554696-1555613	8	18	TRUE	SSU72-Reg2
chr1-1562426-1563291	14	5	FALSE	SSU72-Reg3
chr1-1567543-1568471	6	11	FALSE	SSU72-Reg4
chr1-1574366-1575247	1	0	FALSE	SSU72-Reg5
chr1-1577174-1578003	29	40	FALSE	SSU72-Reg6
chr1-1578272-1579116	0	4	FALSE	SSU72-Reg7
chr1-1583235-1584003	0	4	FALSE	SSU72-Reg8
chr1-1594215-1595025	2	3	FALSE	FNDC10-Reg1
chr1-1597174-1597993	29	40	FALSE	FNDC10-Reg2
chr1-1599641-1600478	20	12	FALSE	FNDC10-Reg3
chr1-1604794-1605539	14	5	FALSE	FNDC10-Reg4
chr1-1615136-1615920	1	0	FALSE	MIB2-Reg1
chr1-1621956-1622790	3	13	FALSE	MIB2-Reg2
chr1-1631653-1632484	20	12	FALSE	MMP23B-Reg1
chr1-1636613-1637331	7	17	FALSE	CDK11B-Reg1
chr1-1658673-1659584	1	0	FALSE	CDK11B-Reg2
chr1-1662771-1663655	0	1	FALSE	SLC35E2B-Reg1
chr1-1665447-1666203	18	37	FALSE	SLC35E2B-Reg2
chr1-1677513-1678113	21	20	FALSE	SLC35E2B-Reg3
chr1-1678385-1679212	17	10	FALSE	SLC35E2B-Reg4
chr1-1692406-1693306	30	41	FALSE	SLC35E2B-Reg5
chr1-1694377-1695129	0	5	FALSE	SLC35E2B-Reg6
chr1-1696412-1697168	0	5	FALSE	SLC35E2B-Reg7
chr1-1697295-1697983	0	19	FALSE	CDK11A-Reg1
chr1-1723987-1724896	1	0	FALSE	CDK11A-Reg2
chr1-1726024-1726831	0	1	FALSE	SLC35E2A-Reg1
chr1-1745958-1746781	13	9	FALSE	SLC35E2A-Reg2
chr1-1748518-1749385	20	12	FALSE	NADK-Reg1
chr1-1749949-1750654	22	23	FALSE	NADK-Reg2
chr1-1752377-1753244	20	12	FALSE	NADK-Reg3
chr1-1763790-1764623	23	19	FALSE	NADK-Reg4
chr1-1775209-1776072	8	18	FALSE	NADK-Reg5
chr1-1778047-1778933	1	0	FALSE	NADK-Reg6
chr1-1779919-1780756	11	38	FALSE	NADK-Reg7
chr1-1786606-1787371	4	24	TRUE	GNB1-Reg1
chr1-1787866-1788740	19	25	FALSE	GNB1-Reg2
chr1-1801525-1802421	8	42	TRUE	GNB1-Reg3
chr1-1806725-1807565	19	16	TRUE	GNB1-Reg4
chr1-1813821-1814674	18	45	TRUE	GNB1-Reg5
chr1-1826918-1827768	7	14	FALSE	GNB1-Reg6
chr1-1833742-1834623	2	43	TRUE	GNB1-Reg7
chr1-1842540-1843432	2	35	FALSE	GNB1-Reg8
chr1-1846957-1847846	3	10	FALSE	GNB1-Reg9
chr1-1848658-1849463	14	5	FALSE	GNB1-Reg10
chr1-1858623-1858924	2	3	FALSE	GNB1-Reg11
chr1-1859039-1859748	6	6	FALSE	GNB1-Reg12
chr1-1860991-1861935	12	48	FALSE	GNB1-Reg13
chr1-1880475-1881316	0	2	FALSE	GNB1-Reg14
chr1-1881519-1882285	0	4	FALSE	GNB1-Reg15
chr1-1883242-1884043	20	12	FALSE	GNB1-Reg16
chr1-1890799-1891642	1	0	FALSE	GNB1-Reg17
chr1-1894694-1895562	12	15	TRUE	GNB1-Reg18
chr1-1901356-1902274	14	5	FALSE	GNB1-Reg19
chr1-1905964-1906846	13	33	FALSE	CALML6-Reg1
chr1-1908739-1909622	1	0	FALSE	CALML6-Reg2
chr1-1919001-1919913	1	46	FALSE	TMEM52-Reg1
chr1-1938528-1939104	9	21	FALSE	CFAP74-Reg1
chr1-1943712-1944616	1	0	FALSE	CFAP74-Reg2
chr1-1946324-1947209	19	25	TRUE	CFAP74-Reg3
chr1-1954571-1955438	13	9	FALSE	CFAP74-Reg4
chr1-1959706-1960622	1	46	FALSE	CFAP74-Reg5
chr1-1965717-1966550	29	40	FALSE	CFAP74-Reg6
chr1-1968911-1969810	21	20	FALSE	CFAP74-Reg7
chr1-1970143-1970985	3	28	FALSE	CFAP74-Reg8
chr1-1973076-1973957	2	43	FALSE	CFAP74-Reg9
chr1-1977998-1978821	0	31	FALSE	CFAP74-Reg10
chr1-1980518-1981397	20	12	FALSE	CFAP74-Reg11
chr1-1982882-1983715	3	28	FALSE	CFAP74-Reg12
chr1-1988825-1989733	6	6	FALSE	CFAP74-Reg13
chr1-1990206-1990932	19	25	FALSE	CFAP74-Reg14
chr1-1994321-1995239	8	18	FALSE	CFAP74-Reg15
chr1-1997287-1998163	6	6	TRUE	CFAP74-Reg16
chr1-2003398-2004305	5	33	FALSE	CFAP74-Reg17
chr1-2009113-2009955	2	3	FALSE	CFAP74-Reg18
chr1-2019009-2019959	9	21	FALSE	GABRD-Reg1
chr1-2031899-2032833	2	3	FALSE	GABRD-Reg2
chr1-2042985-2043800	22	23	FALSE	PRKCZ-Reg1
chr1-2044530-2045437	1	0	FALSE	PRKCZ-Reg2
chr1-2046222-2047023	20	12	FALSE	PRKCZ-Reg3
chr1-2049912-2050835	20	12	FALSE	PRKCZ-Reg4
chr1-2059555-2060449	0	43	FALSE	PRKCZ-Reg5
chr1-2061143-2062079	13	9	FALSE	PRKCZ-Reg6
chr1-2073262-2074145	1	0	FALSE	PRKCZ-Reg7
chr1-2081998-2082840	4	24	TRUE	PRKCZ-Reg8
chr1-2086393-2087290	3	28	TRUE	PRKCZ-Reg9
chr1-2088204-2088973	5	26	FALSE	PRKCZ-Reg10
chr1-2091589-2092419	23	18	FALSE	PRKCZ-Reg11
chr1-2098993-2099871	17	10	FALSE	PRKCZ-Reg12
chr1-2103016-2103862	14	5	FALSE	PRKCZ-Reg13
chr1-2104321-2105224	1	43	FALSE	PRKCZ-Reg14
chr1-2108315-2109224	13	9	FALSE	PRKCZ-Reg15
chr1-2115657-2116555	10	29	FALSE	PRKCZ-Reg16
chr1-2121175-2121968	23	19	FALSE	PRKCZ-Reg17
chr1-2124372-2125246	28	34	FALSE	PRKCZ-Reg18
chr1-2128072-2128958	1	4	FALSE	PRKCZ-Reg19
chr1-2132966-2133870	1	46	TRUE	PRKCZ-Reg20
chr1-2135160-2136045	10	39	FALSE	PRKCZ-Reg21
chr1-2137795-2138559	3	13	FALSE	PRKCZ-Reg22
chr1-2139606-2140523	13	9	FALSE	PRKCZ-Reg23
chr1-2156546-2157426	16	47	FALSE	PRKCZ-Reg24
chr1-2160244-2160912	20	12	FALSE	PRKCZ-Reg25
chr1-2174032-2174937	1	0	FALSE	PRKCZ-Reg26
chr1-2179183-2180096	2	43	FALSE	PRKCZ-Reg27
chr1-2189307-2190151	1	46	FALSE	FAAP20-Reg1
chr1-2194529-2195310	1	0	FALSE	FAAP20-Reg2
chr1-2197303-2198085	8	18	FALSE	FAAP20-Reg3
chr1-2198975-2199856	1	46	FALSE	FAAP20-Reg4
chr1-2204680-2205573	1	46	TRUE	FAAP20-Reg5
chr1-2208131-2209057	19	16	FALSE	FAAP20-Reg6
chr1-2212233-2213154	1	0	FALSE	FAAP20-Reg7
chr1-2213956-2214635	7	17	FALSE	FAAP20-Reg8
chr1-2214771-2215561	19	25	FALSE	FAAP20-Reg9
chr1-2220233-2221005	0	18	FALSE	SKI-Reg1
chr1-2224441-2225332	21	20	FALSE	SKI-Reg2
chr1-2227391-2228291	1	0	FALSE	SKI-Reg3
chr1-2231587-2232502	8	18	FALSE	SKI-Reg4
chr1-2239955-2240847	4	24	FALSE	SKI-Reg5
chr1-2243008-2243909	9	44	FALSE	SKI-Reg6
chr1-2246174-2247014	8	18	FALSE	SKI-Reg7
chr1-2247965-2248870	10	39	FALSE	SKI-Reg8
chr1-2255471-2256422	7	17	TRUE	SKI-Reg9
chr1-2269989-2270802	8	18	TRUE	SKI-Reg10
chr1-2271420-2271861	8	18	TRUE	SKI-Reg11
chr1-2278953-2279881	17	10	FALSE	SKI-Reg12
chr1-2282646-2283461	18	45	FALSE	SKI-Reg13
chr1-2290432-2291331	1	4	FALSE	SKI-Reg14
chr1-2311148-2312032	5	8	FALSE	SKI-Reg15
chr1-2314315-2314741	20	12	FALSE	SKI-Reg16
chr1-2314851-2315498	20	12	FALSE	SKI-Reg17
chr1-2322032-2322867	10	39	TRUE	MORN1-Reg1
chr1-2330510-2331422	27	32	FALSE	MORN1-Reg2
chr1-2381461-2382344	1	43	FALSE	MORN1-Reg3
chr1-2382716-2383302	2	43	FALSE	MORN1-Reg4
chr1-2384767-2385598	20	12	FALSE	MORN1-Reg5
chr1-2391241-2392136	1	0	FALSE	MORN1-Reg6
chr1-2412196-2413116	1	0	FALSE	PEX10-Reg1
chr1-2414098-2415013	14	5	FALSE	PEX10-Reg2
chr1-2426347-2426989	27	32	FALSE	PLCH2-Reg1
chr1-2430910-2431692	2	3	FALSE	PLCH2-Reg2
chr1-2432121-2433005	8	42	FALSE	PLCH2-Reg3
chr1-2437708-2438625	19	25	FALSE	PLCH2-Reg4
chr1-2443288-2444143	20	12	FALSE	PLCH2-Reg5
chr1-2446174-2447086	1	10	FALSE	PLCH2-Reg6
chr1-2451875-2452589	7	14	FALSE	PLCH2-Reg7
chr1-2459594-2460449	19	25	TRUE	PLCH2-Reg8
chr1-2460964-2461723	3	13	FALSE	PLCH2-Reg9
chr1-2463156-2464003	4	8	FALSE	PLCH2-Reg10
chr1-2466845-2467670	17	35	FALSE	PLCH2-Reg11
chr1-2467951-2468716	1	4	FALSE	PLCH2-Reg12
chr1-2470291-2471162	2	35	FALSE	PLCH2-Reg13
chr1-2473895-2474751	8	18	FALSE	PLCH2-Reg14
chr1-2480691-2481560	2	3	FALSE	PLCH2-Reg15
chr1-2493315-2494208	11	38	FALSE	PLCH2-Reg16
chr1-2526031-2526914	1	0	FALSE	PANK4-Reg1
chr1-2529983-2530873	10	29	FALSE	HES5-Reg1
chr1-2532410-2533309	27	32	FALSE	HES5-Reg2
chr1-2535195-2536051	5	8	FALSE	HES5-Reg3
chr1-2540480-2541375	10	29	TRUE	HES5-Reg4
chr1-2543336-2544253	10	29	FALSE	TNFRSF14-Reg1
chr1-2544525-2545351	1	46	FALSE	TNFRSF14-Reg2
chr1-2545851-2546690	1	46	TRUE	TNFRSF14-Reg3
chr1-2548478-2549122	1	46	FALSE	TNFRSF14-Reg4
chr1-2556067-2556901	22	23	FALSE	TNFRSF14-Reg5
chr1-2566028-2566886	8	18	FALSE	TNFRSF14-Reg6
chr1-2567084-2568000	9	44	FALSE	TNFRSF14-Reg7
chr1-2568941-2569692	21	20	FALSE	TNFRSF14-Reg8
chr1-2576248-2576864	2	43	FALSE	PRXL2B-Reg1
chr1-2578020-2578905	1	46	FALSE	PRXL2B-Reg2
chr1-2586167-2587056	1	0	FALSE	PRXL2B-Reg3
chr1-2593770-2594616	17	10	FALSE	MMEL1-Reg1
chr1-2601865-2602653	22	41	FALSE	MMEL1-Reg2
chr1-2610370-2610799	17	10	TRUE	MMEL1-Reg3
chr1-2610900-2611454	30	41	FALSE	MMEL1-Reg4
chr1-2628531-2629464	23	19	FALSE	MMEL1-Reg5
chr1-2633567-2634447	3	13	TRUE	MMEL1-Reg6
chr1-2642776-2643621	23	19	FALSE	TTC34-Reg1
chr1-2652267-2652791	0	4	FALSE	TTC34-Reg2
chr1-2655581-2656435	21	20	FALSE	TTC34-Reg3
chr1-2683721-2684532	14	5	FALSE	TTC34-Reg4
chr1-2687014-2687674	0	1	FALSE	TTC34-Reg5
chr1-2687813-2688616	14	5	FALSE	TTC34-Reg6
chr1-2777821-2778637	19	25	TRUE	TTC34-Reg7
chr1-2821739-2822615	21	20	FALSE	TTC34-Reg8
chr1-2911090-2912008	3	28	TRUE	TTC34-Reg9
chr1-2921085-2921345	0	1	TRUE	ACTRT2-Reg1
chr1-2926465-2927192	24	22	FALSE	ACTRT2-Reg2
chr1-2982629-2983458	0	10	FALSE	ACTRT2-Reg3
chr1-2984929-2985772	23	19	FALSE	ACTRT2-Reg4
chr1-3012164-3013019	23	19	FALSE	ACTRT2-Reg5
chr1-3060592-3061453	7	14	FALSE	PRDM16-Reg1
chr1-3070376-3071240	23	19	FALSE	PRDM16-Reg2
chr1-3078479-3079404	23	19	FALSE	PRDM16-Reg3
chr1-3100922-3101815	23	19	FALSE	PRDM16-Reg4
chr1-3103775-3104547	23	19	FALSE	PRDM16-Reg5
chr1-3105235-3106149	23	19	FALSE	PRDM16-Reg6
chr1-3111265-3112031	23	19	FALSE	PRDM16-Reg7
chr1-3113189-3113807	23	19	FALSE	PRDM16-Reg8
chr1-3119502-3120392	23	19	FALSE	PRDM16-Reg9
chr1-3121409-3122320	23	19	FALSE	PRDM16-Reg10
chr1-3124689-3125420	23	19	FALSE	PRDM16-Reg11
chr1-3125631-3126482	23	19	FALSE	PRDM16-Reg12
chr1-3139308-3140206	23	19	FALSE	PRDM16-Reg13
chr1-3156654-3157508	2	3	FALSE	PRDM16-Reg14
chr1-3161100-3162038	17	10	TRUE	PRDM16-Reg15
chr1-3166754-3167494	23	19	FALSE	PRDM16-Reg16
chr1-3170312-3171183	23	19	FALSE	PRDM16-Reg17
chr1-3173304-3173978	25	31	FALSE	PRDM16-Reg18
chr1-3186227-3187141	23	19	FALSE	PRDM16-Reg19
chr1-3189572-3190263	25	31	FALSE	PRDM16-Reg20
chr1-3190569-3191323	17	10	FALSE	PRDM16-Reg21
chr1-3198436-3199365	23	19	FALSE	PRDM16-Reg22
chr1-3204466-3205342	23	19	FALSE	PRDM16-Reg23
chr1-3207146-3208070	23	19	FALSE	PRDM16-Reg24
chr1-3211696-3212535	26	30	FALSE	PRDM16-Reg25
chr1-3215424-3216363	26	30	TRUE	PRDM16-Reg26
chr1-3217734-3218373	26	30	FALSE	PRDM16-Reg27
chr1-3218966-3219852	23	19	TRUE	PRDM16-Reg28
chr1-3220860-3221792	23	19	FALSE	PRDM16-Reg29
chr1-3226694-3227557	12	15	TRUE	PRDM16-Reg30
chr1-3237886-3238817	5	26	TRUE	PRDM16-Reg31
chr1-3247352-3248201	23	19	FALSE	PRDM16-Reg32
chr1-3249402-3250262	23	19	FALSE	PRDM16-Reg33
chr1-3252564-3253071	0	1	FALSE	PRDM16-Reg34
chr1-3255432-3256180	0	5	FALSE	PRDM16-Reg35
chr1-3258499-3259379	23	19	FALSE	PRDM16-Reg36
chr1-3283670-3284544	23	19	FALSE	PRDM16-Reg37
chr1-3304159-3304958	17	10	FALSE	PRDM16-Reg38
chr1-3313103-3314008	23	19	FALSE	PRDM16-Reg39
chr1-3314838-3315673	23	19	FALSE	PRDM16-Reg40
chr1-3319793-3320469	13	9	FALSE	PRDM16-Reg41
chr1-3321902-3322680	21	20	FALSE	PRDM16-Reg42
chr1-3323209-3324104	23	19	FALSE	PRDM16-Reg43
chr1-3327037-3327802	23	19	FALSE	PRDM16-Reg44
chr1-3331538-3332428	12	15	TRUE	PRDM16-Reg45
chr1-3345589-3346467	17	10	TRUE	PRDM16-Reg46
chr1-3347938-3348804	3	13	FALSE	PRDM16-Reg47
chr1-3352192-3353107	12	15	FALSE	PRDM16-Reg48
chr1-3364174-3365097	5	26	FALSE	PRDM16-Reg49
chr1-3365965-3366840	6	11	FALSE	PRDM16-Reg50
chr1-3368189-3369021	29	40	FALSE	PRDM16-Reg51
chr1-3369269-3370172	3	13	FALSE	PRDM16-Reg52
chr1-3382085-3383036	6	11	FALSE	PRDM16-Reg53
chr1-3388773-3389721	9	44	FALSE	PRDM16-Reg54
chr1-3391443-3392320	27	32	FALSE	PRDM16-Reg55
chr1-3393314-3394261	1	0	FALSE	PRDM16-Reg56
chr1-3401917-3402833	18	37	FALSE	PRDM16-Reg57
chr1-3403365-3404197	16	47	FALSE	PRDM16-Reg58
chr1-3409867-3410773	14	5	FALSE	PRDM16-Reg59
chr1-3415286-3416098	24	22	FALSE	PRDM16-Reg60
chr1-3423118-3423845	1	46	TRUE	PRDM16-Reg61
chr1-3424404-3425316	1	46	FALSE	PRDM16-Reg62
chr1-3430975-3431856	13	9	FALSE	PRDM16-Reg63
chr1-3432322-3432997	9	44	FALSE	PRDM16-Reg64
chr1-3441056-3441959	17	10	FALSE	PRDM16-Reg65
chr1-3443605-3444455	4	24	TRUE	PRDM16-Reg66
chr1-3444747-3445549	0	1	FALSE	PRDM16-Reg67
chr1-3452865-3453666	1	46	FALSE	ARHGEF16-Reg1
chr1-3454300-3455204	20	12	FALSE	ARHGEF16-Reg2
chr1-3457899-3458702	8	18	FALSE	ARHGEF16-Reg3
chr1-3460262-3461030	8	42	FALSE	ARHGEF16-Reg4
chr1-3471235-3472122	1	46	TRUE	ARHGEF16-Reg5
chr1-3483572-3484453	13	9	FALSE	ARHGEF16-Reg6
chr1-3491020-3491903	1	0	FALSE	MEGF6-Reg1
chr1-3501808-3502699	9	21	FALSE	MEGF6-Reg2
chr1-3515868-3516749	11	16	TRUE	MEGF6-Reg3
chr1-3529077-3529937	19	25	FALSE	MEGF6-Reg4
chr1-3530996-3531896	10	39	FALSE	MEGF6-Reg5
chr1-3538166-3539038	2	3	FALSE	MEGF6-Reg6
chr1-3539726-3540613	19	25	TRUE	MEGF6-Reg7
chr1-3543090-3543957	19	25	FALSE	MEGF6-Reg8
chr1-3545436-3546358	21	20	FALSE	MEGF6-Reg9
chr1-3547999-3548899	4	2	FALSE	MEGF6-Reg10
chr1-3550458-3551084	17	10	FALSE	MEGF6-Reg11
chr1-3551199-3551798	19	25	FALSE	MEGF6-Reg12
chr1-3557093-3557971	19	25	FALSE	MEGF6-Reg13
chr1-3560223-3561134	10	39	FALSE	MEGF6-Reg14
chr1-3564985-3565889	1	4	FALSE	MEGF6-Reg15
chr1-3573266-3574187	17	10	FALSE	MEGF6-Reg16
chr1-3575740-3576539	17	10	FALSE	MEGF6-Reg17
chr1-3577150-3578019	19	25	TRUE	MEGF6-Reg18
chr1-3581490-3582390	23	19	FALSE	MEGF6-Reg19
chr1-3584467-3585105	14	5	FALSE	MEGF6-Reg20
chr1-3587081-3587903	1	4	FALSE	MEGF6-Reg21
chr1-3590184-3591021	8	18	FALSE	MEGF6-Reg22
chr1-3594769-3595649	4	24	FALSE	MEGF6-Reg23
chr1-3598136-3598994	1	43	FALSE	MEGF6-Reg24
chr1-3611211-3612110	1	0	FALSE	MEGF6-Reg25
chr1-3613580-3614335	20	12	FALSE	MEGF6-Reg26
chr1-3614833-3615754	20	43	FALSE	MEGF6-Reg27
chr1-3618698-3619582	1	0	FALSE	TPRG1L-Reg1
chr1-3620813-3621729	20	12	FALSE	TPRG1L-Reg2
chr1-3624418-3625338	1	0	FALSE	TPRG1L-Reg3
chr1-3631408-3632232	15	7	FALSE	WRAP73-Reg1
chr1-3649634-3650517	1	0	FALSE	WRAP73-Reg2
chr1-3652025-3652845	20	12	FALSE	TP73-Reg1
chr1-3657650-3658538	0	4	FALSE	TP73-Reg2
chr1-3662159-3662975	28	34	FALSE	TP73-Reg3
chr1-3663965-3664741	0	4	FALSE	TP73-Reg4
chr1-3665937-3666726	7	17	FALSE	TP73-Reg5
chr1-3668602-3669458	19	25	FALSE	TP73-Reg6
chr1-3674059-3674957	19	25	FALSE	TP73-Reg7
chr1-3680803-3681635	0	4	FALSE	TP73-Reg8
chr1-3683784-3684694	5	8	FALSE	TP73-Reg9
chr1-3692378-3693236	2	43	TRUE	TP73-Reg10
chr1-3695339-3696229	13	9	FALSE	TP73-Reg11
chr1-3702874-3703794	29	40	FALSE	TP73-Reg12
chr1-3707131-3708016	1	4	FALSE	TP73-Reg13
chr1-3712814-3713648	6	11	FALSE	TP73-Reg14
chr1-3714183-3715052	19	25	TRUE	TP73-Reg15
chr1-3717078-3717700	19	25	FALSE	TP73-Reg16
chr1-3717825-3718525	29	40	FALSE	TP73-Reg17
chr1-3719243-3720072	2	35	FALSE	TP73-Reg18
chr1-3724112-3725003	1	9	FALSE	TP73-Reg19
chr1-3727047-3727920	0	4	FALSE	TP73-Reg20
chr1-3731502-3732390	19	25	FALSE	TP73-Reg21
chr1-3746922-3747760	1	46	FALSE	CCDC27-Reg1
chr1-3752212-3752992	0	18	FALSE	CCDC27-Reg2
chr1-3763368-3764159	9	21	FALSE	CCDC27-Reg3
chr1-3772111-3773011	1	46	TRUE	SMIM1-Reg1
chr1-3775349-3776161	1	46	FALSE	SMIM1-Reg2
chr1-3779562-3779964	2	3	FALSE	LRRC47-Reg1
chr1-3781671-3782539	15	7	TRUE	LRRC47-Reg2
chr1-3790291-3791181	14	5	TRUE	LRRC47-Reg3
chr1-3793312-3794235	13	9	FALSE	LRRC47-Reg4
chr1-3796056-3796935	1	0	FALSE	LRRC47-Reg5
chr1-3799710-3800567	2	43	TRUE	LRRC47-Reg6
chr1-3801172-3802051	1	4	FALSE	LRRC47-Reg7
chr1-3811038-3811851	13	9	FALSE	CEP104-Reg1
chr1-3819466-3820159	22	23	TRUE	CEP104-Reg2
chr1-3820890-3821757	3	3	TRUE	CEP104-Reg3
chr1-3827542-3828449	0	4	FALSE	CEP104-Reg4
chr1-3846799-3847637	17	10	TRUE	CEP104-Reg5
chr1-3856807-3857708	1	0	FALSE	DFFB-Reg1
chr1-3869528-3870454	2	43	FALSE	DFFB-Reg2
chr1-3872340-3873168	22	23	FALSE	DFFB-Reg3
chr1-3892537-3893391	3	13	TRUE	C1orf174-Reg1
chr1-3894486-3895379	9	21	FALSE	C1orf174-Reg2
chr1-3895890-3896842	0	1	FALSE	C1orf174-Reg3
chr1-3900179-3901085	1	0	FALSE	C1orf174-Reg4
chr1-3901223-3901560	29	40	FALSE	C1orf174-Reg5
chr1-3903159-3904016	22	23	FALSE	C1orf174-Reg6
chr1-3910584-3911456	30	41	FALSE	C1orf174-Reg7
chr1-3924547-3925344	29	40	FALSE	C1orf174-Reg8
chr1-3927708-3928375	28	34	TRUE	C1orf174-Reg9
chr1-3928522-3929355	22	23	FALSE	C1orf174-Reg10
chr1-3978599-3979503	30	41	FALSE	C1orf174-Reg11
chr1-4071399-4072289	7	14	TRUE	C1orf174-Reg12
chr1-4108567-4109426	30	41	FALSE	C1orf174-Reg13
chr1-4650286-4651083	30	41	FALSE	AJAP1-Reg1
chr1-4652316-4653205	30	41	FALSE	AJAP1-Reg2
chr1-4653979-4654854	30	41	FALSE	AJAP1-Reg3
chr1-4656019-4656917	30	41	FALSE	AJAP1-Reg4
chr1-4657926-4658840	30	41	FALSE	AJAP1-Reg5
chr1-4659131-4659962	30	41	FALSE	AJAP1-Reg6
chr1-4684705-4685471	30	41	FALSE	AJAP1-Reg7
chr1-4689400-4690216	14	5	FALSE	AJAP1-Reg8
chr1-4699378-4700194	30	41	TRUE	AJAP1-Reg9
chr1-4700627-4701478	30	41	FALSE	AJAP1-Reg10
chr1-4708377-4709263	30	41	FALSE	AJAP1-Reg11
chr1-4710669-4711480	30	41	FALSE	AJAP1-Reg12
chr1-4755101-4756003	30	41	FALSE	AJAP1-Reg13
chr1-4825781-4826705	30	41	FALSE	AJAP1-Reg14
chr1-4848151-4849033	26	30	TRUE	AJAP1-Reg15
chr1-4910855-4911756	14	5	TRUE	AJAP1-Reg16
chr1-4931126-4931874	7	14	TRUE	AJAP1-Reg17
chr1-4932435-4933204	3	27	TRUE	AJAP1-Reg18
chr1-5108523-5109160	5	33	TRUE	AJAP1-Reg19
chr1-5109420-5110236	30	41	FALSE	AJAP1-Reg20
chr1-5119295-5120188	30	41	FALSE	AJAP1-Reg21
chr1-5191273-5192156	30	41	TRUE	AJAP1-Reg22
chr1-5220939-5221801	14	5	TRUE	AJAP1-Reg23
chr1-5222985-5223812	30	41	FALSE	AJAP1-Reg24
chr1-5225561-5226450	30	41	FALSE	AJAP1-Reg25
chr1-5239648-5240531	4	2	FALSE	AJAP1-Reg26
chr1-5267293-5268175	30	41	FALSE	AJAP1-Reg27
chr1-5273122-5273921	30	41	FALSE	AJAP1-Reg28
chr1-5274501-5275369	30	41	TRUE	AJAP1-Reg29
chr1-5287497-5288297	30	41	FALSE	AJAP1-Reg30
chr1-5295801-5296546	30	41	FALSE	AJAP1-Reg31
chr1-5296996-5297871	30	41	FALSE	AJAP1-Reg32
chr1-5311399-5312313	30	41	FALSE	AJAP1-Reg33
chr1-5379235-5380049	9	21	TRUE	NPHP4-Reg1
chr1-5396380-5397285	30	41	FALSE	NPHP4-Reg2
chr1-5415239-5416089	30	41	FALSE	NPHP4-Reg3
chr1-5422776-5423714	17	10	FALSE	NPHP4-Reg4
chr1-5424659-5425512	30	41	FALSE	NPHP4-Reg5
chr1-5428156-5429062	12	15	TRUE	NPHP4-Reg6
chr1-5430647-5431557	30	41	FALSE	NPHP4-Reg7
chr1-5432091-5432907	14	5	FALSE	NPHP4-Reg8
chr1-5435415-5436132	30	41	FALSE	NPHP4-Reg9
chr1-5444163-5444925	0	3	TRUE	NPHP4-Reg10
chr1-5453090-5453923	9	21	TRUE	NPHP4-Reg11
chr1-5454736-5455559	30	41	FALSE	NPHP4-Reg12
chr1-5455955-5456746	30	41	FALSE	NPHP4-Reg13
chr1-5459884-5460745	14	5	FALSE	NPHP4-Reg14
chr1-5477421-5478336	17	10	FALSE	NPHP4-Reg15
chr1-5481676-5482600	30	41	FALSE	NPHP4-Reg16
chr1-5490601-5491452	0	4	FALSE	NPHP4-Reg17
chr1-5492511-5493351	26	30	FALSE	NPHP4-Reg18
chr1-5493705-5494632	3	13	FALSE	NPHP4-Reg19
chr1-5497431-5498247	25	31	FALSE	NPHP4-Reg20
chr1-5501227-5502026	2	43	TRUE	NPHP4-Reg21
chr1-5502485-5503340	3	13	FALSE	NPHP4-Reg22
chr1-5503983-5504815	3	13	FALSE	NPHP4-Reg23
chr1-5509589-5510459	21	20	FALSE	NPHP4-Reg24
chr1-5514255-5515103	30	41	FALSE	NPHP4-Reg25
chr1-5522252-5523139	12	15	TRUE	NPHP4-Reg26
chr1-5525773-5526620	30	41	FALSE	NPHP4-Reg27
chr1-5597674-5598596	5	33	TRUE	NPHP4-Reg28
chr1-5600180-5601045	9	21	TRUE	NPHP4-Reg29
chr1-5602287-5603221	14	5	FALSE	NPHP4-Reg30
chr1-5617269-5618173	0	43	FALSE	NPHP4-Reg31
chr1-5620747-5621595	30	41	FALSE	NPHP4-Reg32
chr1-5643468-5644308	0	7	FALSE	NPHP4-Reg33
chr1-5646940-5647667	0	7	FALSE	NPHP4-Reg34
chr1-5650161-5650961	5	33	FALSE	NPHP4-Reg35
chr1-5652285-5653163	5	33	FALSE	NPHP4-Reg36
chr1-5670492-5671297	16	36	TRUE	NPHP4-Reg37
chr1-5672057-5672889	0	1	FALSE	NPHP4-Reg38
chr1-5676361-5677273	16	36	TRUE	NPHP4-Reg39
chr1-5681819-5682553	5	33	FALSE	NPHP4-Reg40
chr1-5685092-5686039	25	4	FALSE	NPHP4-Reg41
chr1-5692197-5693011	16	36	FALSE	NPHP4-Reg42
chr1-5704644-5705430	14	5	FALSE	NPHP4-Reg43
chr1-5718779-5719712	9	21	FALSE	NPHP4-Reg44
chr1-5744850-5745510	3	27	FALSE	NPHP4-Reg45
chr1-5745628-5746306	1	43	FALSE	NPHP4-Reg46
chr1-5751931-5752731	1	4	FALSE	NPHP4-Reg47
chr1-5757931-5758711	9	44	FALSE	NPHP4-Reg48
chr1-5758924-5759820	12	48	FALSE	NPHP4-Reg49
chr1-5766774-5767629	15	32	FALSE	NPHP4-Reg50
chr1-5770922-5771851	6	47	TRUE	NPHP4-Reg51
chr1-5773711-5774666	26	30	TRUE	NPHP4-Reg52
chr1-5793275-5794142	16	36	TRUE	NPHP4-Reg53
chr1-5797911-5798812	8	18	FALSE	NPHP4-Reg54
chr1-5801585-5802414	16	36	FALSE	NPHP4-Reg55
chr1-5811194-5812001	2	3	FALSE	NPHP4-Reg56
chr1-5813966-5814824	21	20	FALSE	NPHP4-Reg57
chr1-5816101-5816952	14	5	FALSE	NPHP4-Reg58
chr1-5817151-5817978	5	8	TRUE	NPHP4-Reg59
chr1-5827584-5828008	22	23	FALSE	NPHP4-Reg60
chr1-5828125-5828817	15	7	TRUE	NPHP4-Reg61
chr1-5830459-5831374	2	3	FALSE	NPHP4-Reg62
chr1-5840035-5840758	9	21	FALSE	NPHP4-Reg63
chr1-5846999-5847884	10	39	FALSE	NPHP4-Reg64
chr1-5852691-5853533	3	28	FALSE	NPHP4-Reg65
chr1-5888481-5889274	2	3	FALSE	NPHP4-Reg66
chr1-5889623-5890471	2	35	FALSE	NPHP4-Reg67
chr1-5895386-5896215	4	2	TRUE	NPHP4-Reg68
chr1-5896731-5897628	10	29	TRUE	NPHP4-Reg69
chr1-5908122-5908996	4	2	FALSE	NPHP4-Reg70
chr1-5914644-5915412	2	43	FALSE	NPHP4-Reg71
chr1-5915623-5916503	27	32	FALSE	NPHP4-Reg72
chr1-5917305-5918211	7	14	FALSE	NPHP4-Reg73
chr1-5934170-5934997	24	22	FALSE	NPHP4-Reg74
chr1-5936421-5937342	6	11	FALSE	NPHP4-Reg75
chr1-5939336-5940018	0	1	FALSE	NPHP4-Reg76
chr1-5949095-5950010	5	26	FALSE	NPHP4-Reg77
chr1-5967333-5968199	3	27	TRUE	NPHP4-Reg78
chr1-5971699-5972550	14	5	FALSE	NPHP4-Reg79
chr1-5973490-5974351	18	37	FALSE	NPHP4-Reg80
chr1-5974934-5975805	3	13	FALSE	NPHP4-Reg81
chr1-5980230-5981107	6	11	FALSE	NPHP4-Reg82
chr1-5984809-5985719	2	3	FALSE	NPHP4-Reg83
chr1-5992105-5992997	1	0	FALSE	KCNAB2-Reg1
chr1-6003585-6004493	16	47	FALSE	KCNAB2-Reg2
chr1-6006772-6007555	1	4	FALSE	KCNAB2-Reg3
chr1-6015977-6016869	11	38	FALSE	KCNAB2-Reg4
chr1-6024949-6025660	22	23	FALSE	KCNAB2-Reg5
chr1-6026009-6026693	14	5	FALSE	KCNAB2-Reg6
chr1-6026830-6027538	0	4	FALSE	KCNAB2-Reg7
chr1-6033925-6034787	1	4	FALSE	KCNAB2-Reg8
chr1-6037016-6037893	2	43	TRUE	KCNAB2-Reg9
chr1-6041145-6042026	13	9	FALSE	KCNAB2-Reg10
chr1-6044893-6045774	8	18	FALSE	KCNAB2-Reg11
chr1-6052513-6053417	11	38	FALSE	KCNAB2-Reg12
chr1-6058374-6059274	17	10	TRUE	KCNAB2-Reg13
chr1-6060798-6061645	12	15	FALSE	KCNAB2-Reg14
chr1-6064908-6065787	2	43	TRUE	KCNAB2-Reg15
chr1-6068487-6069373	5	33	FALSE	KCNAB2-Reg16
chr1-6073903-6074650	24	22	FALSE	KCNAB2-Reg17
chr1-6080168-6081092	2	3	TRUE	KCNAB2-Reg18
chr1-6082289-6083180	3	28	TRUE	KCNAB2-Reg19
chr1-6083656-6084582	7	14	FALSE	KCNAB2-Reg20
chr1-6105577-6106305	27	32	FALSE	CHD5-Reg1
chr1-6108684-6109549	13	9	FALSE	CHD5-Reg2
chr1-6111476-6112228	19	25	FALSE	CHD5-Reg3
chr1-6113430-6114219	18	37	FALSE	CHD5-Reg4
chr1-6115952-6116801	4	24	TRUE	CHD5-Reg5
chr1-6121038-6121568	0	1	FALSE	CHD5-Reg6
chr1-6127448-6128355	1	46	FALSE	CHD5-Reg7
chr1-6141528-6142238	0	22	FALSE	CHD5-Reg8
chr1-6144575-6145424	9	44	FALSE	CHD5-Reg9
chr1-6148358-6149262	1	0	TRUE	CHD5-Reg10
chr1-6152712-6153564	9	21	TRUE	CHD5-Reg11
chr1-6157399-6158308	7	17	FALSE	CHD5-Reg12
chr1-6161333-6162176	4	2	FALSE	CHD5-Reg13
chr1-6162654-6163469	6	11	FALSE	CHD5-Reg14
chr1-6163968-6164862	28	34	TRUE	CHD5-Reg15
chr1-6171287-6172164	7	17	FALSE	CHD5-Reg16
chr1-6179903-6180665	20	12	FALSE	CHD5-Reg17
chr1-6185418-6186197	13	9	FALSE	RPL22-Reg1
chr1-6199202-6200099	1	0	FALSE	RPL22-Reg2
chr1-6204897-6205749	6	6	FALSE	RPL22-Reg3
chr1-6205895-6206703	20	41	FALSE	RNF207-Reg1
chr1-6208677-6209616	1	0	FALSE	RNF207-Reg2
chr1-6218534-6219225	0	12	FALSE	RNF207-Reg3
chr1-6222453-6223260	14	5	FALSE	ICMT-Reg1
chr1-6234205-6234818	2	3	FALSE	ICMT-Reg2
chr1-6235520-6236418	1	0	FALSE	ICMT-Reg3
chr1-6240002-6240905	5	26	TRUE	HES3-Reg1
chr1-6241941-6242800	20	12	FALSE	HES3-Reg2
chr1-6244967-6245523	29	40	FALSE	HES3-Reg3
chr1-6245636-6246258	10	29	FALSE	HES3-Reg4
chr1-6246649-6247383	1	4	FALSE	GPR153-Reg1
chr1-6249031-6249884	20	12	FALSE	GPR153-Reg2
chr1-6257327-6258144	19	25	FALSE	GPR153-Reg3
chr1-6259738-6260572	20	12	FALSE	GPR153-Reg4
chr1-6260807-6261549	20	12	FALSE	GPR153-Reg5
chr1-6268020-6268776	24	22	FALSE	ACOT7-Reg1
chr1-6269739-6270574	5	8	FALSE	ACOT7-Reg2
chr1-6271231-6272079	24	22	FALSE	ACOT7-Reg3
chr1-6273046-6273916	29	40	FALSE	ACOT7-Reg4
chr1-6276067-6276941	2	43	FALSE	ACOT7-Reg5
chr1-6280529-6281421	5	8	FALSE	ACOT7-Reg6
chr1-6287212-6288114	3	13	TRUE	ACOT7-Reg7
chr1-6291751-6292598	3	28	TRUE	ACOT7-Reg8
chr1-6303527-6304464	6	6	FALSE	ACOT7-Reg9
chr1-6306928-6307775	14	5	FALSE	ACOT7-Reg10
chr1-6323688-6324301	5	33	FALSE	ACOT7-Reg11
chr1-6324414-6324959	5	33	TRUE	ACOT7-Reg12
chr1-6329228-6329826	28	34	TRUE	ACOT7-Reg13
chr1-6330134-6330998	3	27	TRUE	ACOT7-Reg14
chr1-6335454-6336374	12	22	FALSE	ACOT7-Reg15
chr1-6338440-6339362	10	39	FALSE	ACOT7-Reg16
chr1-6340044-6340832	8	42	FALSE	ACOT7-Reg17
chr1-6341776-6342558	24	22	FALSE	ACOT7-Reg18
chr1-6343173-6344072	13	9	FALSE	ACOT7-Reg19
chr1-6347990-6348693	6	6	FALSE	ACOT7-Reg20
chr1-6350162-6351066	11	16	TRUE	ACOT7-Reg21
chr1-6351686-6352502	2	16	FALSE	ACOT7-Reg22
chr1-6353746-6354653	14	5	FALSE	ACOT7-Reg23
chr1-6358728-6359532	11	16	FALSE	ACOT7-Reg24
chr1-6362837-6363743	10	29	FALSE	ACOT7-Reg25
chr1-6367180-6368004	3	13	TRUE	ACOT7-Reg26
chr1-6368380-6369260	3	13	FALSE	ACOT7-Reg27
chr1-6373995-6374915	0	1	FALSE	ACOT7-Reg28
chr1-6377984-6378908	23	19	FALSE	ACOT7-Reg29
chr1-6384955-6385637	11	16	TRUE	ACOT7-Reg30
chr1-6393137-6394035	1	0	FALSE	ACOT7-Reg31
chr1-6397617-6398416	5	8	FALSE	ACOT7-Reg32
chr1-6402556-6403457	17	10	FALSE	ACOT7-Reg33
chr1-6404422-6405300	13	9	FALSE	HES2-Reg1
chr1-6414092-6414991	25	31	FALSE	HES2-Reg2
chr1-6419335-6420195	20	12	FALSE	HES2-Reg3
chr1-6420580-6421294	20	12	FALSE	HES2-Reg4
chr1-6423154-6423945	20	12	FALSE	HES2-Reg5
chr1-6424408-6425321	20	12	FALSE	ESPN-Reg1
chr1-6429768-6430677	2	3	FALSE	ESPN-Reg2
chr1-6434983-6435769	17	10	TRUE	ESPN-Reg3
chr1-6436876-6437761	17	10	TRUE	ESPN-Reg4
chr1-6437970-6438705	1	36	FALSE	ESPN-Reg5
chr1-6440201-6441125	20	12	FALSE	ESPN-Reg6
chr1-6446843-6447743	20	12	FALSE	ESPN-Reg7
chr1-6448431-6449351	20	12	FALSE	ESPN-Reg8
chr1-6454890-6455793	30	41	FALSE	ESPN-Reg9
chr1-6459837-6460772	11	38	TRUE	ESPN-Reg10
chr1-6464183-6465104	19	25	FALSE	TNFRSF25-Reg1
chr1-6465722-6466600	0	4	FALSE	TNFRSF25-Reg2
chr1-6470483-6471315	20	12	FALSE	PLEKHG5-Reg1
chr1-6475234-6476149	20	12	FALSE	PLEKHG5-Reg2
chr1-6476956-6477786	15	7	FALSE	PLEKHG5-Reg3
chr1-6485053-6485857	20	12	FALSE	PLEKHG5-Reg4
chr1-6486207-6487104	26	30	FALSE	PLEKHG5-Reg5
chr1-6489930-6490327	13	0	FALSE	PLEKHG5-Reg6
chr1-6490409-6490759	1	46	FALSE	PLEKHG5-Reg7
chr1-6494734-6495627	11	16	TRUE	PLEKHG5-Reg8
chr1-6497075-6498000	1	0	FALSE	PLEKHG5-Reg9
chr1-6498680-6499423	10	39	FALSE	PLEKHG5-Reg10
chr1-6501966-6502726	19	25	FALSE	PLEKHG5-Reg11
chr1-6507317-6508201	19	25	TRUE	PLEKHG5-Reg12
chr1-6511369-6512181	17	10	FALSE	PLEKHG5-Reg13
chr1-6513114-6513980	19	25	FALSE	PLEKHG5-Reg14
chr1-6519654-6520530	12	16	FALSE	PLEKHG5-Reg15
chr1-6523310-6524210	1	4	FALSE	NOL9-Reg1
chr1-6554078-6554952	1	0	FALSE	NOL9-Reg2
chr1-6579474-6580392	1	0	FALSE	TAS1R1-Reg1
chr1-6586947-6587819	19	25	TRUE	ZBTB48-Reg1
chr1-6600731-6601512	7	17	FALSE	KLHL21-Reg1
chr1-6602518-6603428	29	40	FALSE	KLHL21-Reg2
chr1-6603915-6604670	29	40	FALSE	KLHL21-Reg3
chr1-6609358-6610223	14	5	FALSE	KLHL21-Reg4
chr1-6613076-6613945	1	0	FALSE	PHF13-Reg1
chr1-6614508-6615210	20	12	FALSE	KLHL21-Reg5
chr1-6624764-6625641	1	0	FALSE	THAP3-Reg1
chr1-6634317-6635240	23	19	FALSE	DNAJC11-Reg1
chr1-6637930-6638807	19	25	FALSE	DNAJC11-Reg2
chr1-6646210-6647117	1	4	FALSE	DNAJC11-Reg3
chr1-6650851-6651485	9	44	FALSE	DNAJC11-Reg4
chr1-6651616-6652375	9	44	FALSE	DNAJC11-Reg5
chr1-6653324-6654245	24	22	FALSE	DNAJC11-Reg6
chr1-6656639-6657507	20	2	FALSE	DNAJC11-Reg7
chr1-6701428-6702302	1	0	FALSE	DNAJC11-Reg8
chr1-6719720-6720611	13	9	FALSE	DNAJC11-Reg9
chr1-6722424-6723326	10	39	FALSE	DNAJC11-Reg10
chr1-6724247-6725155	10	39	FALSE	DNAJC11-Reg11
chr1-6727231-6728111	13	9	FALSE	DNAJC11-Reg12
chr1-6734492-6734974	1	4	FALSE	DNAJC11-Reg13
chr1-6735125-6735941	30	41	FALSE	DNAJC11-Reg14
chr1-6738461-6739406	22	23	FALSE	DNAJC11-Reg15
chr1-6741629-6742387	0	43	FALSE	DNAJC11-Reg16
chr1-6743425-6744206	23	19	FALSE	CAMTA1-Reg1
chr1-6746163-6746982	5	8	FALSE	CAMTA1-Reg2
chr1-6770497-6771425	7	14	FALSE	CAMTA1-Reg3
chr1-6771768-6772657	5	8	TRUE	CAMTA1-Reg4
chr1-6784757-6785562	1	0	FALSE	CAMTA1-Reg5
chr1-6789851-6790729	20	12	FALSE	CAMTA1-Reg6
chr1-6795514-6796363	22	23	FALSE	CAMTA1-Reg7
chr1-6866576-6867472	10	29	FALSE	CAMTA1-Reg8
chr1-6868716-6869581	6	6	FALSE	CAMTA1-Reg9
chr1-6870043-6870793	15	7	FALSE	CAMTA1-Reg10
chr1-6881121-6882007	11	38	FALSE	CAMTA1-Reg11
chr1-6888225-6888990	4	2	TRUE	CAMTA1-Reg12
chr1-6889671-6890536	13	9	FALSE	CAMTA1-Reg13
chr1-6896891-6897762	5	33	TRUE	CAMTA1-Reg14
chr1-6898814-6899681	22	23	FALSE	CAMTA1-Reg15
chr1-6899819-6900464	0	2	FALSE	CAMTA1-Reg16
chr1-6901959-6902790	4	24	TRUE	CAMTA1-Reg17
chr1-6904291-6905095	0	10	FALSE	CAMTA1-Reg18
chr1-6905551-6906460	25	19	FALSE	CAMTA1-Reg19
chr1-6911905-6912782	18	45	TRUE	CAMTA1-Reg20
chr1-6914402-6915313	3	13	TRUE	CAMTA1-Reg21
chr1-6922222-6923127	3	13	TRUE	CAMTA1-Reg22
chr1-6923911-6924667	23	19	FALSE	CAMTA1-Reg23
chr1-6925533-6926278	23	19	FALSE	CAMTA1-Reg24
chr1-6927545-6928407	2	3	TRUE	CAMTA1-Reg25
chr1-6930440-6931308	23	19	FALSE	CAMTA1-Reg26
chr1-6933934-6934657	12	48	FALSE	CAMTA1-Reg27
chr1-6935180-6936045	6	11	FALSE	CAMTA1-Reg28
chr1-6938172-6939111	12	48	FALSE	CAMTA1-Reg29
chr1-6948587-6949381	16	47	TRUE	CAMTA1-Reg30
chr1-6950012-6950860	2	3	FALSE	CAMTA1-Reg31
chr1-6955481-6956222	9	21	FALSE	CAMTA1-Reg32
chr1-6958373-6959134	12	15	TRUE	CAMTA1-Reg33
chr1-6962541-6963513	5	8	TRUE	CAMTA1-Reg34
chr1-6967308-6968210	12	15	FALSE	CAMTA1-Reg35
chr1-6970771-6971612	7	14	FALSE	CAMTA1-Reg36
chr1-6975694-6976549	3	28	TRUE	CAMTA1-Reg37
chr1-6984658-6985574	3	13	TRUE	CAMTA1-Reg38
chr1-6989406-6990230	16	36	TRUE	CAMTA1-Reg39
chr1-6991019-6991865	7	17	FALSE	CAMTA1-Reg40
chr1-7024777-7025659	9	21	TRUE	CAMTA1-Reg41
chr1-7040724-7041469	22	23	FALSE	CAMTA1-Reg42
chr1-7042245-7043123	3	13	FALSE	CAMTA1-Reg43
chr1-7043719-7044455	12	15	TRUE	CAMTA1-Reg44
chr1-7046019-7046909	4	2	FALSE	CAMTA1-Reg45
chr1-7050827-7051623	4	2	TRUE	CAMTA1-Reg46
chr1-7051755-7052083	2	43	FALSE	CAMTA1-Reg47
chr1-7060560-7061475	19	25	FALSE	CAMTA1-Reg48
chr1-7068348-7069156	3	28	TRUE	CAMTA1-Reg49
chr1-7069888-7070791	13	9	FALSE	CAMTA1-Reg50
chr1-7075083-7075971	10	10	FALSE	CAMTA1-Reg51
chr1-7084032-7084857	2	35	FALSE	CAMTA1-Reg52
chr1-7089647-7090301	12	48	FALSE	CAMTA1-Reg53
chr1-7094382-7095185	12	15	TRUE	CAMTA1-Reg54
chr1-7096872-7097799	12	15	FALSE	CAMTA1-Reg55
chr1-7099569-7100297	9	21	FALSE	CAMTA1-Reg56
chr1-7107032-7107933	9	21	FALSE	CAMTA1-Reg57
chr1-7110034-7110932	7	17	TRUE	CAMTA1-Reg58
chr1-7117346-7118256	1	46	FALSE	CAMTA1-Reg59
chr1-7118898-7119789	24	22	FALSE	CAMTA1-Reg60
chr1-7121330-7122238	4	2	TRUE	CAMTA1-Reg61
chr1-7140040-7140741	24	22	FALSE	CAMTA1-Reg62
chr1-7145659-7146531	16	8	FALSE	CAMTA1-Reg63
chr1-7150713-7151559	9	21	FALSE	CAMTA1-Reg64
chr1-7171298-7172047	14	5	FALSE	CAMTA1-Reg65
chr1-7172570-7173493	15	7	TRUE	CAMTA1-Reg66
chr1-7177532-7178412	9	21	FALSE	CAMTA1-Reg67
chr1-7186275-7187123	2	35	FALSE	CAMTA1-Reg68
chr1-7198781-7199709	5	26	FALSE	CAMTA1-Reg69
chr1-7207644-7208542	13	9	FALSE	CAMTA1-Reg70
chr1-7217977-7218877	13	9	FALSE	CAMTA1-Reg71
chr1-7221604-7222516	3	28	TRUE	CAMTA1-Reg72
chr1-7223384-7224230	16	47	TRUE	CAMTA1-Reg73
chr1-7231452-7232319	8	18	TRUE	CAMTA1-Reg74
chr1-7232962-7233458	16	47	TRUE	CAMTA1-Reg75
chr1-7245498-7246417	14	5	FALSE	CAMTA1-Reg76
chr1-7247733-7248643	22	23	TRUE	CAMTA1-Reg77
chr1-7252462-7253378	9	21	FALSE	CAMTA1-Reg78
chr1-7256955-7257810	8	42	FALSE	CAMTA1-Reg79
chr1-7264595-7265340	4	24	FALSE	CAMTA1-Reg80
chr1-7265767-7266605	7	17	FALSE	CAMTA1-Reg81
chr1-7267297-7268162	7	17	TRUE	CAMTA1-Reg82
chr1-7279214-7280002	2	3	TRUE	CAMTA1-Reg83
chr1-7280141-7280761	28	34	FALSE	CAMTA1-Reg84
chr1-7281626-7282463	7	14	TRUE	CAMTA1-Reg85
chr1-7291094-7292023	3	13	TRUE	CAMTA1-Reg86
chr1-7293645-7294439	1	4	FALSE	CAMTA1-Reg87
chr1-7299090-7299960	22	23	TRUE	CAMTA1-Reg88
chr1-7300951-7301639	7	17	FALSE	CAMTA1-Reg89
chr1-7303473-7304239	22	23	FALSE	CAMTA1-Reg90
chr1-7312872-7313772	12	48	FALSE	CAMTA1-Reg91
chr1-7331731-7332613	5	33	TRUE	CAMTA1-Reg92
chr1-7334288-7335128	2	3	FALSE	CAMTA1-Reg93
chr1-7341135-7342042	3	27	TRUE	CAMTA1-Reg94
chr1-7343704-7344520	8	18	FALSE	CAMTA1-Reg95
chr1-7346835-7347771	3	13	FALSE	CAMTA1-Reg96
chr1-7352306-7353187	3	13	FALSE	CAMTA1-Reg97
chr1-7366446-7367291	25	31	FALSE	CAMTA1-Reg98
chr1-7373769-7374697	21	20	TRUE	CAMTA1-Reg99
chr1-7379277-7380185	6	6	FALSE	CAMTA1-Reg100
chr1-7386346-7386995	3	13	TRUE	CAMTA1-Reg101
chr1-7388844-7389724	19	25	TRUE	CAMTA1-Reg102
chr1-7401581-7402455	1	46	TRUE	CAMTA1-Reg103
chr1-7420256-7421084	4	2	TRUE	CAMTA1-Reg104
chr1-7427250-7428181	16	36	TRUE	CAMTA1-Reg105
chr1-7441630-7442366	28	34	FALSE	CAMTA1-Reg106
chr1-7450654-7451558	2	43	TRUE	CAMTA1-Reg107
chr1-7455310-7456175	19	25	FALSE	CAMTA1-Reg108
chr1-7456496-7457297	20	12	FALSE	CAMTA1-Reg109
chr1-7459626-7460446	2	43	FALSE	CAMTA1-Reg110
chr1-7460606-7461375	14	5	FALSE	CAMTA1-Reg111
chr1-7470732-7471553	19	20	TRUE	CAMTA1-Reg112
chr1-7471705-7472503	7	14	FALSE	CAMTA1-Reg113
chr1-7473020-7473930	19	25	FALSE	CAMTA1-Reg114
chr1-7476712-7477531	19	25	FALSE	CAMTA1-Reg115
chr1-7478250-7479003	16	36	FALSE	CAMTA1-Reg116
chr1-7491339-7492219	11	16	TRUE	CAMTA1-Reg117
chr1-7495754-7496646	8	10	FALSE	CAMTA1-Reg118
chr1-7500768-7501521	9	21	FALSE	CAMTA1-Reg119
chr1-7501916-7502698	1	4	FALSE	CAMTA1-Reg120
chr1-7508776-7509719	19	25	FALSE	CAMTA1-Reg121
chr1-7516003-7516812	9	21	FALSE	CAMTA1-Reg122
chr1-7525047-7525826	12	15	TRUE	CAMTA1-Reg123
chr1-7533966-7534805	9	21	FALSE	CAMTA1-Reg124
chr1-7536122-7536963	13	9	FALSE	CAMTA1-Reg125
chr1-7537840-7538696	7	14	FALSE	CAMTA1-Reg126
chr1-7541542-7541887	0	1	FALSE	CAMTA1-Reg127
chr1-7549178-7549967	7	14	FALSE	CAMTA1-Reg128
chr1-7558892-7559772	19	25	FALSE	CAMTA1-Reg129
chr1-7561166-7562033	15	7	FALSE	CAMTA1-Reg130
chr1-7570271-7571067	0	19	FALSE	CAMTA1-Reg131
chr1-7574110-7575021	9	21	FALSE	CAMTA1-Reg132
chr1-7581024-7581664	9	21	FALSE	CAMTA1-Reg133
chr1-7581783-7582483	4	2	TRUE	CAMTA1-Reg134
chr1-7589694-7590630	5	33	FALSE	CAMTA1-Reg135
chr1-7594167-7595018	2	3	FALSE	CAMTA1-Reg136
chr1-7608810-7609742	2	43	FALSE	CAMTA1-Reg137
chr1-7616156-7616976	11	38	FALSE	CAMTA1-Reg138
chr1-7623595-7624516	4	2	TRUE	CAMTA1-Reg139
chr1-7625216-7626115	16	47	FALSE	CAMTA1-Reg140
chr1-7637060-7637670	3	27	FALSE	CAMTA1-Reg141
chr1-7637799-7638559	12	15	FALSE	CAMTA1-Reg142
chr1-7640794-7641620	16	36	FALSE	CAMTA1-Reg143
chr1-7641959-7642812	2	43	FALSE	CAMTA1-Reg144
chr1-7645030-7645937	19	19	TRUE	CAMTA1-Reg145
chr1-7646892-7647780	5	33	FALSE	CAMTA1-Reg146
chr1-7650541-7651460	5	33	FALSE	CAMTA1-Reg147
chr1-7656457-7657278	9	48	TRUE	CAMTA1-Reg148
chr1-7657518-7658352	9	44	FALSE	CAMTA1-Reg149
chr1-7667255-7667963	1	0	FALSE	CAMTA1-Reg150
chr1-7668261-7669143	1	0	FALSE	CAMTA1-Reg151
chr1-7669476-7670126	2	43	FALSE	CAMTA1-Reg152
chr1-7680088-7680893	1	0	FALSE	CAMTA1-Reg153
chr1-7694665-7695466	28	34	FALSE	CAMTA1-Reg154
chr1-7695597-7696140	24	22	FALSE	CAMTA1-Reg155
chr1-7702098-7702954	2	35	FALSE	CAMTA1-Reg156
chr1-7704241-7705063	1	0	FALSE	CAMTA1-Reg157
chr1-7717694-7718607	7	14	FALSE	CAMTA1-Reg158
chr1-7727730-7728637	9	44	FALSE	CAMTA1-Reg159
chr1-7749041-7749751	16	47	FALSE	CAMTA1-Reg160
chr1-7752306-7753217	6	6	TRUE	CAMTA1-Reg161
chr1-7755213-7756138	13	9	FALSE	CAMTA1-Reg162
chr1-7760101-7760820	4	24	FALSE	CAMTA1-Reg163
chr1-7761190-7761552	0	1	FALSE	CAMTA1-Reg164
chr1-7765966-7766822	6	29	TRUE	CAMTA1-Reg165
chr1-7770850-7771738	1	0	FALSE	VAMP3-Reg1
chr1-7783577-7784473	1	0	FALSE	PER3-Reg1
chr1-7807975-7808828	0	1	FALSE	PER3-Reg2
chr1-7809672-7810054	0	5	FALSE	PER3-Reg3
chr1-7810169-7810830	7	17	TRUE	PER3-Reg4
chr1-7886165-7887083	18	37	TRUE	TNFRSF9-Reg1
chr1-7893574-7894456	19	16	TRUE	TNFRSF9-Reg2
chr1-7902460-7903343	13	9	FALSE	TNFRSF9-Reg3
chr1-7916161-7916975	4	2	TRUE	TNFRSF9-Reg4
chr1-7940518-7941412	7	14	FALSE	TNFRSF9-Reg5
chr1-7942048-7942936	1	0	FALSE	TNFRSF9-Reg6
chr1-7953799-7954724	30	41	FALSE	PARK7-Reg1
chr1-7961156-7962065	1	0	FALSE	PARK7-Reg2
chr1-7970766-7971670	3	28	TRUE	PARK7-Reg3
chr1-7974998-7975898	30	41	FALSE	PARK7-Reg4
chr1-7982024-7982901	1	4	FALSE	PARK7-Reg5
chr1-7984590-7985354	15	7	TRUE	PARK7-Reg6
chr1-8004111-8004598	17	10	FALSE	ERRFI1-Reg1
chr1-8004715-8005409	7	17	FALSE	ERRFI1-Reg2
chr1-8014793-8015623	18	37	FALSE	ERRFI1-Reg3
chr1-8015885-8016380	21	20	FALSE	ERRFI1-Reg4
chr1-8016488-8017064	20	12	FALSE	ERRFI1-Reg5
chr1-8017433-8018240	26	30	FALSE	ERRFI1-Reg6
chr1-8018602-8019416	15	7	TRUE	ERRFI1-Reg7
chr1-8022648-8023546	5	8	FALSE	ERRFI1-Reg8
chr1-8025882-8026796	1	0	FALSE	ERRFI1-Reg9
chr1-8030934-8031836	0	12	FALSE	ERRFI1-Reg10
chr1-8040350-8041248	11	16	TRUE	ERRFI1-Reg11
chr1-8047635-8048578	0	14	FALSE	ERRFI1-Reg12
chr1-8061014-8061900	5	26	TRUE	ERRFI1-Reg13
chr1-8075359-8076260	0	2	FALSE	ERRFI1-Reg14
chr1-8076881-8077760	5	33	FALSE	ERRFI1-Reg15
chr1-8083845-8084743	15	7	TRUE	ERRFI1-Reg16
chr1-8085194-8085900	0	1	FALSE	ERRFI1-Reg17
chr1-8094344-8095187	7	17	TRUE	ERRFI1-Reg18
chr1-8097195-8098115	7	17	FALSE	ERRFI1-Reg19
chr1-8113487-8114298	5	35	FALSE	ERRFI1-Reg20
chr1-8116912-8117782	5	26	FALSE	ERRFI1-Reg21
chr1-8120956-8121825	21	20	FALSE	ERRFI1-Reg22
chr1-8133419-8134344	3	16	TRUE	ERRFI1-Reg23
chr1-8137563-8138454	15	7	FALSE	ERRFI1-Reg24
chr1-8141273-8142137	8	18	TRUE	ERRFI1-Reg25
chr1-8154364-8155128	6	6	FALSE	ERRFI1-Reg26
chr1-8155401-8156212	6	6	TRUE	ERRFI1-Reg27
chr1-8169431-8170361	29	40	FALSE	ERRFI1-Reg28
chr1-8174094-8174948	19	25	TRUE	SLC45A1-Reg1
chr1-8197543-8198395	21	20	FALSE	SLC45A1-Reg2
chr1-8201048-8201717	20	12	FALSE	SLC45A1-Reg3
chr1-8201936-8202815	29	40	FALSE	SLC45A1-Reg4
chr1-8211733-8212430	21	20	FALSE	SLC45A1-Reg5
chr1-8212553-8213352	18	37	FALSE	SLC45A1-Reg6
chr1-8216875-8217802	1	4	FALSE	SLC45A1-Reg7
chr1-8237955-8238889	5	33	FALSE	SLC45A1-Reg8
chr1-8239462-8240350	6	11	FALSE	SLC45A1-Reg9
chr1-8266269-8267141	15	7	TRUE	SLC45A1-Reg10
chr1-8269005-8269625	20	12	FALSE	SLC45A1-Reg11
chr1-8269735-8270228	0	1	FALSE	SLC45A1-Reg12
chr1-8281860-8282528	22	23	FALSE	SLC45A1-Reg13
chr1-8282666-8283402	18	37	TRUE	SLC45A1-Reg14
chr1-8296937-8297677	22	23	FALSE	SLC45A1-Reg15
chr1-8301833-8302765	25	31	FALSE	SLC45A1-Reg16
chr1-8314088-8314978	1	9	FALSE	SLC45A1-Reg17
chr1-8317682-8318562	1	0	FALSE	SLC45A1-Reg18
chr1-8320759-8321614	16	36	TRUE	SLC45A1-Reg19
chr1-8323574-8324364	0	21	FALSE	SLC45A1-Reg20
chr1-8329321-8330150	24	22	FALSE	SLC45A1-Reg21
chr1-8330313-8330998	23	19	FALSE	SLC45A1-Reg22
chr1-8335075-8335970	29	40	FALSE	SLC45A1-Reg23
chr1-8337755-8338612	0	32	FALSE	SLC45A1-Reg24
chr1-8339176-8339999	23	19	FALSE	SLC45A1-Reg25
chr1-8343155-8344079	3	28	TRUE	SLC45A1-Reg26
chr1-8347428-8348198	2	3	FALSE	SLC45A1-Reg27
chr1-8348691-8349578	13	9	FALSE	RERE-Reg1
chr1-8351426-8352292	13	9	FALSE	RERE-Reg2
chr1-8363095-8363859	20	12	FALSE	RERE-Reg3
chr1-8364221-8365017	4	24	FALSE	RERE-Reg4
chr1-8370343-8371166	11	38	FALSE	RERE-Reg5
chr1-8372419-8373256	16	47	FALSE	RERE-Reg6
chr1-8373549-8374432	16	47	FALSE	RERE-Reg7
chr1-8378277-8379030	14	5	FALSE	RERE-Reg8
chr1-8381759-8382650	6	11	FALSE	RERE-Reg9
chr1-8384185-8385032	7	33	FALSE	RERE-Reg10
chr1-8385155-8385806	0	1	FALSE	RERE-Reg11
chr1-8396423-8397083	15	7	FALSE	RERE-Reg12
chr1-8407887-8408804	8	42	TRUE	RERE-Reg13
chr1-8409139-8409783	20	12	FALSE	RERE-Reg14
chr1-8411946-8412835	22	23	FALSE	RERE-Reg15
chr1-8418948-8419686	25	31	FALSE	RERE-Reg16
chr1-8419906-8420640	6	6	FALSE	RERE-Reg17
chr1-8423500-8424365	1	0	FALSE	RERE-Reg18
chr1-8437067-8437956	8	42	TRUE	RERE-Reg19
chr1-8438741-8439618	10	29	FALSE	RERE-Reg20
chr1-8440913-8441786	0	1	FALSE	RERE-Reg21
chr1-8443341-8444278	20	12	FALSE	RERE-Reg22
chr1-8448737-8449658	4	24	FALSE	RERE-Reg23
chr1-8459742-8460619	10	39	FALSE	RERE-Reg24
chr1-8460883-8461573	28	34	FALSE	RERE-Reg25
chr1-8463109-8463988	11	38	FALSE	RERE-Reg26
chr1-8474121-8474887	28	34	FALSE	RERE-Reg27
chr1-8475828-8476723	0	4	FALSE	RERE-Reg28
chr1-8480595-8481460	27	32	TRUE	RERE-Reg29
chr1-8483023-8483944	13	9	FALSE	RERE-Reg30
chr1-8506717-8507595	30	41	FALSE	RERE-Reg31
chr1-8509987-8510933	3	13	FALSE	RERE-Reg32
chr1-8516592-8517264	13	9	FALSE	RERE-Reg33
chr1-8517481-8518371	10	29	FALSE	RERE-Reg34
chr1-8520272-8521179	27	32	TRUE	RERE-Reg35
chr1-8525608-8526450	1	46	FALSE	RERE-Reg36
chr1-8527448-8528309	4	2	FALSE	RERE-Reg37
chr1-8529406-8530254	16	36	FALSE	RERE-Reg38
chr1-8550781-8551448	9	21	FALSE	RERE-Reg39
chr1-8552037-8552832	8	42	TRUE	RERE-Reg40
chr1-8560852-8561751	13	9	FALSE	RERE-Reg41
chr1-8570232-8570923	14	5	FALSE	RERE-Reg42
chr1-8571315-8572224	9	21	TRUE	RERE-Reg43
chr1-8578357-8579266	8	42	FALSE	RERE-Reg44
chr1-8582910-8583641	5	26	FALSE	RERE-Reg45
chr1-8586289-8587197	16	36	FALSE	RERE-Reg46
chr1-8589327-8590235	2	3	FALSE	RERE-Reg47
chr1-8598060-8598662	16	36	FALSE	RERE-Reg48
chr1-8599586-8600378	16	36	TRUE	RERE-Reg49
chr1-8620804-8621668	24	22	FALSE	RERE-Reg50
chr1-8621939-8622635	6	11	FALSE	RERE-Reg51
chr1-8626185-8627033	0	1	FALSE	RERE-Reg52
chr1-8629099-8630028	16	22	FALSE	RERE-Reg53
chr1-8641143-8642004	5	8	FALSE	RERE-Reg54
chr1-8648821-8649683	9	21	TRUE	RERE-Reg55
chr1-8651151-8652052	26	30	FALSE	RERE-Reg56
chr1-8653639-8654563	23	19	FALSE	RERE-Reg57
chr1-8660120-8660998	2	35	FALSE	RERE-Reg58
chr1-8661325-8662239	11	16	FALSE	RERE-Reg59
chr1-8667890-8668699	2	43	FALSE	RERE-Reg60
chr1-8670936-8671690	2	3	FALSE	RERE-Reg61
chr1-8674632-8675496	9	21	FALSE	RERE-Reg62
chr1-8678924-8679851	16	36	TRUE	RERE-Reg63
chr1-8695161-8695937	20	12	FALSE	RERE-Reg64
chr1-8696067-8696815	13	9	FALSE	RERE-Reg65
chr1-8698139-8698964	5	8	TRUE	RERE-Reg66
chr1-8700959-8701792	16	36	FALSE	RERE-Reg67
chr1-8702990-8703896	1	0	FALSE	RERE-Reg68
chr1-8704740-8705380	16	36	FALSE	RERE-Reg69
chr1-8706718-8707612	10	39	FALSE	RERE-Reg70
chr1-8712188-8713081	5	33	FALSE	RERE-Reg71
chr1-8717140-8718068	5	8	FALSE	RERE-Reg72
chr1-8718683-8719579	8	42	FALSE	RERE-Reg73
chr1-8722808-8723668	15	7	FALSE	RERE-Reg74
chr1-8726229-8727084	13	9	FALSE	RERE-Reg75
chr1-8727671-8728556	4	2	FALSE	RERE-Reg76
chr1-8752679-8753295	12	15	TRUE	RERE-Reg77
chr1-8753761-8754704	28	34	TRUE	RERE-Reg78
chr1-8763793-8764665	2	3	FALSE	RERE-Reg79
chr1-8811214-8812083	5	33	FALSE	RERE-Reg80
chr1-8814671-8815367	20	12	FALSE	RERE-Reg81
chr1-8815487-8816173	20	12	FALSE	RERE-Reg82
chr1-8817364-8818286	1	0	FALSE	RERE-Reg83
chr1-8822422-8823318	2	3	FALSE	RERE-Reg84
chr1-8825784-8826699	30	41	FALSE	RERE-Reg85
chr1-8829450-8830283	16	36	FALSE	RERE-Reg86
chr1-8831056-8831952	21	20	FALSE	RERE-Reg87
chr1-8835929-8836805	14	5	FALSE	RERE-Reg88
chr1-8838351-8839086	5	33	FALSE	RERE-Reg89
chr1-8844318-8845244	2	3	TRUE	RERE-Reg90
chr1-8848554-8849467	13	9	FALSE	RERE-Reg91
chr1-8853976-8854863	24	22	TRUE	RERE-Reg92
chr1-8856729-8857613	23	19	FALSE	ENO1-Reg1
chr1-8857806-8858542	7	14	FALSE	ENO1-Reg2
chr1-8859121-8860028	9	44	FALSE	ENO1-Reg3
chr1-8862239-8863141	13	9	FALSE	ENO1-Reg4
chr1-8873264-8874152	1	46	TRUE	ENO1-Reg5
chr1-8875055-8875941	10	29	FALSE	ENO1-Reg6
chr1-8878504-8879401	1	0	FALSE	ENO1-Reg7
chr1-8880140-8880871	11	16	TRUE	ENO1-Reg8
chr1-8889769-8890660	11	16	TRUE	ENO1-Reg9
chr1-8900058-8900976	4	24	TRUE	ENO1-Reg10
chr1-8903687-8904578	4	2	TRUE	ENO1-Reg11
chr1-8908260-8909132	22	23	FALSE	ENO1-Reg12
chr1-8914126-8914860	26	30	FALSE	CA6-Reg1
chr1-8915173-8916060	10	29	FALSE	CA6-Reg2
chr1-8917836-8918740	10	29	FALSE	CA6-Reg3
chr1-8938308-8939228	18	37	FALSE	CA6-Reg4
chr1-8941621-8942485	7	14	TRUE	CA6-Reg5
chr1-8943180-8944111	7	14	FALSE	CA6-Reg6
chr1-8944691-8945495	8	42	FALSE	CA6-Reg7
chr1-8947161-8948082	3	13	TRUE	CA6-Reg8
chr1-8951012-8951925	8	42	TRUE	CA6-Reg9
chr1-8955092-8956012	8	18	FALSE	CA6-Reg10
chr1-8956696-8957460	14	5	FALSE	CA6-Reg11
chr1-8962613-8963424	0	48	FALSE	CA6-Reg12
chr1-8983376-8984231	0	28	TRUE	CA6-Reg13
chr1-8985917-8986832	3	27	TRUE	CA6-Reg14
chr1-8987710-8988619	21	20	FALSE	CA6-Reg15
chr1-8989687-8990594	19	25	FALSE	SLC2A7-Reg1
chr1-9001694-9002556	5	33	TRUE	SLC2A7-Reg2
chr1-9004818-9005681	13	9	FALSE	SLC2A7-Reg3
chr1-9009771-9010641	13	9	FALSE	SLC2A7-Reg4
chr1-9014243-9015138	13	9	FALSE	SLC2A7-Reg5
chr1-9018016-9018811	4	2	TRUE	SLC2A7-Reg6
chr1-9020057-9020925	0	13	FALSE	SLC2A7-Reg7
chr1-9025266-9026180	5	8	FALSE	SLC2A7-Reg8
chr1-9037520-9038337	0	1	FALSE	SLC2A5-Reg1
chr1-9061578-9062393	4	4	FALSE	SLC2A5-Reg2
chr1-9063996-9064822	13	9	FALSE	SLC2A5-Reg3
chr1-9064970-9065832	4	24	TRUE	SLC2A5-Reg4
chr1-9068977-9069873	3	13	FALSE	SLC2A5-Reg5
chr1-9070351-9071205	4	24	TRUE	SLC2A5-Reg6
chr1-9071669-9072417	21	20	FALSE	SLC2A5-Reg7
chr1-9077678-9078581	10	29	FALSE	SLC2A5-Reg8
chr1-9080583-9081521	7	17	FALSE	SLC2A5-Reg9
chr1-9084595-9085484	19	25	TRUE	SLC2A5-Reg10
chr1-9098228-9099072	20	12	FALSE	GPR157-Reg1
chr1-9101287-9102198	30	41	FALSE	GPR157-Reg2
chr1-9106891-9107737	3	27	TRUE	GPR157-Reg3
chr1-9108163-9108960	3	28	FALSE	GPR157-Reg4
chr1-9110528-9111423	13	9	FALSE	GPR157-Reg5
chr1-9120157-9121007	17	10	FALSE	GPR157-Reg6
chr1-9121765-9122505	28	34	FALSE	GPR157-Reg7
chr1-9123765-9124788	8	42	FALSE	GPR157-Reg8
chr1-9128823-9129739	1	46	FALSE	GPR157-Reg9
chr1-9134485-9135132	9	44	FALSE	GPR157-Reg10
chr1-9141988-9142871	14	5	FALSE	GPR157-Reg11
chr1-9143246-9143953	0	1	FALSE	GPR157-Reg12
chr1-9144833-9145680	7	17	FALSE	GPR157-Reg13
chr1-9149535-9150291	19	25	FALSE	GPR157-Reg14
chr1-9150823-9151710	21	20	TRUE	GPR157-Reg15
chr1-9153884-9154750	3	13	FALSE	GPR157-Reg16
chr1-9163612-9164473	1	46	TRUE	GPR157-Reg17
chr1-9166288-9167169	4	2	FALSE	GPR157-Reg18
chr1-9180981-9181720	13	9	FALSE	GPR157-Reg19
chr1-9182176-9182821	20	12	FALSE	H6PD-Reg1
chr1-9182938-9183447	20	12	FALSE	H6PD-Reg2
chr1-9186333-9187208	21	20	FALSE	H6PD-Reg3
chr1-9188306-9189084	2	35	FALSE	H6PD-Reg4
chr1-9196163-9197052	22	23	FALSE	H6PD-Reg5
chr1-9198384-9199293	1	0	FALSE	H6PD-Reg6
chr1-9200275-9200918	0	4	FALSE	H6PD-Reg7
chr1-9201247-9202148	14	5	FALSE	H6PD-Reg8
chr1-9202525-9203182	29	40	FALSE	H6PD-Reg9
chr1-9211119-9211978	0	26	FALSE	H6PD-Reg10
chr1-9231455-9232320	29	40	FALSE	H6PD-Reg11
chr1-9232899-9233551	19	25	FALSE	H6PD-Reg12
chr1-9234352-9235219	1	0	FALSE	H6PD-Reg13
chr1-9242329-9243229	19	25	FALSE	H6PD-Reg14
chr1-9249791-9250694	23	19	FALSE	H6PD-Reg15
chr1-9252778-9253669	8	42	TRUE	H6PD-Reg16
chr1-9257371-9258269	0	4	FALSE	H6PD-Reg17
chr1-9266828-9267738	13	9	FALSE	H6PD-Reg18
chr1-9268965-9269846	15	7	FALSE	H6PD-Reg19
chr1-9272962-9273862	14	5	FALSE	H6PD-Reg20
chr1-9275243-9276099	7	17	FALSE	H6PD-Reg21
chr1-9278526-9279356	20	12	FALSE	H6PD-Reg22
chr1-9280080-9280998	7	17	FALSE	H6PD-Reg23
chr1-9281719-9282720	9	4	FALSE	SPSB1-Reg1
chr1-9288755-9289465	11	38	FALSE	SPSB1-Reg2
chr1-9289921-9290770	7	17	FALSE	SPSB1-Reg3
chr1-9292409-9293289	1	0	FALSE	SPSB1-Reg4
chr1-9294782-9295729	1	46	FALSE	SPSB1-Reg5
chr1-9302723-9303586	9	21	FALSE	SPSB1-Reg6
chr1-9308818-9309558	1	4	FALSE	SPSB1-Reg7
chr1-9310773-9311609	17	10	FALSE	SPSB1-Reg8
chr1-9311998-9312906	4	2	FALSE	SPSB1-Reg9
chr1-9315540-9316427	4	2	FALSE	SPSB1-Reg10
chr1-9317613-9318558	17	10	TRUE	SPSB1-Reg11
chr1-9322610-9323510	8	18	FALSE	SPSB1-Reg12
chr1-9324367-9325218	17	10	TRUE	SPSB1-Reg13
chr1-9338534-9339306	10	39	TRUE	SPSB1-Reg14
chr1-9350071-9350965	2	3	FALSE	SPSB1-Reg15
chr1-9365769-9366670	14	5	FALSE	SPSB1-Reg16
chr1-9371215-9372129	4	8	TRUE	SPSB1-Reg17
chr1-9373323-9374245	9	21	FALSE	SPSB1-Reg18
chr1-9388170-9389030	17	10	FALSE	SPSB1-Reg19
chr1-9397801-9398576	0	14	FALSE	SPSB1-Reg20
chr1-9399429-9400263	5	26	FALSE	SPSB1-Reg21
chr1-9400524-9401206	3	13	FALSE	SPSB1-Reg22
chr1-9401681-9402531	5	33	TRUE	SPSB1-Reg23
chr1-9410635-9411519	12	48	FALSE	SPSB1-Reg24
chr1-9412974-9413801	20	12	FALSE	SPSB1-Reg25
chr1-9422613-9423432	2	3	TRUE	SPSB1-Reg26
chr1-9426187-9427010	0	2	TRUE	SPSB1-Reg27
chr1-9428546-9429459	1	0	FALSE	SPSB1-Reg28
chr1-9438080-9439000	19	16	TRUE	SPSB1-Reg29
chr1-9441265-9442145	3	13	TRUE	SPSB1-Reg30
chr1-9443688-9444563	17	10	FALSE	SPSB1-Reg31
chr1-9444973-9445733	5	8	TRUE	SPSB1-Reg32
chr1-9448152-9449015	20	12	FALSE	SPSB1-Reg33
chr1-9449221-9449967	0	3	FALSE	SPSB1-Reg34
chr1-9453717-9454521	2	43	FALSE	SPSB1-Reg35
chr1-9455536-9456428	14	5	FALSE	SLC25A33-Reg1
chr1-9459734-9460612	23	19	FALSE	SLC25A33-Reg2
chr1-9465383-9466111	21	20	FALSE	SLC25A33-Reg3
chr1-9466688-9467610	19	16	TRUE	SLC25A33-Reg4
chr1-9472788-9473691	7	17	FALSE	SLC25A33-Reg5
chr1-9474954-9475911	21	20	FALSE	SLC25A33-Reg6
chr1-9490772-9491656	1	0	FALSE	SLC25A33-Reg7
chr1-9494953-9495861	1	0	FALSE	SLC25A33-Reg8
chr1-9504928-9505794	5	33	FALSE	SLC25A33-Reg9
chr1-9515963-9516815	11	28	TRUE	SLC25A33-Reg10
chr1-9520256-9521041	0	4	FALSE	SLC25A33-Reg11
chr1-9528927-9529845	3	13	FALSE	SLC25A33-Reg12
chr1-9532595-9533467	17	10	FALSE	SLC25A33-Reg13
chr1-9538997-9539836	1	0	FALSE	SLC25A33-Reg14
chr1-9542093-9543025	11	38	TRUE	SLC25A33-Reg15
chr1-9557914-9558611	0	1	FALSE	SLC25A33-Reg16
chr1-9558774-9559625	4	8	TRUE	SLC25A33-Reg17
chr1-9561189-9562094	10	29	FALSE	SLC25A33-Reg18
chr1-9573415-9574315	13	4	FALSE	SLC25A33-Reg19
chr1-9588296-9589151	1	0	FALSE	TMEM201-Reg1
chr1-9591348-9592261	10	29	FALSE	TMEM201-Reg2
chr1-9593201-9594075	1	0	FALSE	TMEM201-Reg3
chr1-9606791-9607665	3	13	FALSE	TMEM201-Reg4
chr1-9615252-9616097	23	19	FALSE	TMEM201-Reg5
chr1-9626767-9627641	13	9	FALSE	TMEM201-Reg6
chr1-9648030-9648872	28	34	FALSE	PIK3CD-Reg1
chr1-9651601-9652522	1	0	FALSE	PIK3CD-Reg2
chr1-9657412-9658054	0	1	FALSE	PIK3CD-Reg3
chr1-9676633-9677438	18	45	FALSE	PIK3CD-Reg4
chr1-9687163-9688052	20	12	FALSE	PIK3CD-Reg5
chr1-9689118-9689989	1	0	FALSE	PIK3CD-Reg6
chr1-9698813-9699726	25	31	FALSE	PIK3CD-Reg7
chr1-9701975-9702872	15	7	FALSE	PIK3CD-Reg8
chr1-9721484-9722402	23	19	FALSE	PIK3CD-Reg9
chr1-9724720-9725578	13	9	FALSE	PIK3CD-Reg10
chr1-9752932-9753843	4	2	FALSE	CLSTN1-Reg1
chr1-9755158-9756071	4	24	FALSE	CLSTN1-Reg2
chr1-9758540-9759430	18	45	FALSE	CLSTN1-Reg3
chr1-9765470-9766162	17	10	FALSE	CLSTN1-Reg4
chr1-9766509-9767392	7	14	FALSE	CLSTN1-Reg5
chr1-9780656-9781480	16	36	TRUE	CLSTN1-Reg6
chr1-9784235-9785102	0	4	FALSE	CLSTN1-Reg7
chr1-9786420-9787339	0	4	FALSE	CLSTN1-Reg8
chr1-9788551-9789436	0	4	FALSE	CLSTN1-Reg9
chr1-9792135-9793043	10	39	FALSE	CLSTN1-Reg10
chr1-9793463-9794074	0	4	FALSE	CLSTN1-Reg11
chr1-9798165-9799057	27	32	TRUE	CLSTN1-Reg12
chr1-9804541-9805461	0	4	FALSE	CLSTN1-Reg13
chr1-9807314-9808081	0	4	FALSE	CLSTN1-Reg14
chr1-9808714-9809643	28	34	FALSE	CLSTN1-Reg15
chr1-9811192-9811965	5	8	TRUE	CLSTN1-Reg16
chr1-9823630-9824544	1	0	FALSE	CLSTN1-Reg17
chr1-9825374-9826122	1	46	FALSE	CLSTN1-Reg18
chr1-9827633-9828409	13	9	FALSE	CLSTN1-Reg19
chr1-9835491-9836395	9	21	FALSE	CLSTN1-Reg20
chr1-9839930-9840832	3	13	TRUE	CTNNBIP1-Reg1
chr1-9842638-9843428	19	25	FALSE	CTNNBIP1-Reg2
chr1-9846473-9847329	21	20	FALSE	CTNNBIP1-Reg3
chr1-9852188-9853089	22	23	TRUE	CTNNBIP1-Reg4
chr1-9859058-9859935	6	11	FALSE	CTNNBIP1-Reg5
chr1-9861046-9861912	13	9	FALSE	CTNNBIP1-Reg6
chr1-9862544-9863173	0	3	FALSE	CTNNBIP1-Reg7
chr1-9867181-9868082	1	0	FALSE	CTNNBIP1-Reg8
chr1-9874657-9875540	1	0	FALSE	CTNNBIP1-Reg9
chr1-9883886-9884753	6	11	FALSE	CTNNBIP1-Reg10
chr1-9885953-9886755	13	9	FALSE	CTNNBIP1-Reg11
chr1-9889989-9890873	6	11	FALSE	CTNNBIP1-Reg12
chr1-9891133-9891946	6	11	FALSE	CTNNBIP1-Reg13
chr1-9892531-9893245	30	41	FALSE	CTNNBIP1-Reg14
chr1-9900125-9901038	6	11	FALSE	CTNNBIP1-Reg15
chr1-9909991-9910910	1	0	FALSE	CTNNBIP1-Reg16
chr1-9914166-9915006	28	34	FALSE	CTNNBIP1-Reg17
chr1-9916266-9917191	24	22	FALSE	LZIC-Reg1
chr1-9922081-9922990	8	42	FALSE	LZIC-Reg2
chr1-9926774-9927686	8	42	TRUE	LZIC-Reg3
chr1-9929152-9930039	8	42	TRUE	LZIC-Reg4
chr1-9942912-9943779	1	0	FALSE	NMNAT1-Reg1
chr1-9950097-9951009	2	35	FALSE	NMNAT1-Reg2
chr1-9959784-9960462	0	1	FALSE	NMNAT1-Reg3
chr1-9960889-9961750	14	5	FALSE	NMNAT1-Reg4
chr1-9983845-9984239	0	18	FALSE	NMNAT1-Reg5
chr1-9984364-9985127	5	26	TRUE	NMNAT1-Reg6
chr1-9997051-9997740	20	12	FALSE	RBP7-Reg1
chr1-10000760-10001667	4	24	TRUE	RBP7-Reg2
chr1-10029108-10029982	8	18	TRUE	UBE4B-Reg1
chr1-10032444-10033334	1	0	FALSE	UBE4B-Reg2
chr1-10034497-10035134	13	9	FALSE	UBE4B-Reg3
chr1-10046263-10047019	27	32	TRUE	UBE4B-Reg4
chr1-10051474-10052263	2	35	FALSE	UBE4B-Reg5
chr1-10054196-10055078	18	37	TRUE	UBE4B-Reg6
chr1-10057312-10058068	7	17	FALSE	UBE4B-Reg7
chr1-10059172-10060042	17	10	FALSE	UBE4B-Reg8
chr1-10065073-10065965	18	37	FALSE	UBE4B-Reg9
chr1-10066658-10067570	17	10	FALSE	UBE4B-Reg10
chr1-10074199-10074949	4	24	TRUE	UBE4B-Reg11
chr1-10075069-10075644	4	24	FALSE	UBE4B-Reg12
chr1-10084936-10085814	8	18	TRUE	UBE4B-Reg13
chr1-10105230-10106065	2	35	TRUE	UBE4B-Reg14
chr1-10107899-10108816	4	24	TRUE	UBE4B-Reg15
chr1-10127911-10128808	18	37	TRUE	UBE4B-Reg16
chr1-10152654-10153556	13	9	FALSE	UBE4B-Reg17
chr1-10154867-10155772	5	8	FALSE	UBE4B-Reg18
chr1-10161191-10161860	3	28	FALSE	UBE4B-Reg19
chr1-10169411-10170208	17	10	FALSE	UBE4B-Reg20
chr1-10170888-10171752	10	29	TRUE	UBE4B-Reg21
chr1-10177616-10178287	8	42	FALSE	UBE4B-Reg22
chr1-10178984-10179643	10	29	FALSE	UBE4B-Reg23
chr1-10180946-10181788	10	29	FALSE	UBE4B-Reg24
chr1-10196735-10197624	3	13	TRUE	KIF1B-Reg1
chr1-10204127-10205025	13	9	FALSE	KIF1B-Reg2
chr1-10209920-10210785	1	0	FALSE	KIF1B-Reg3
chr1-10213259-10214014	14	5	FALSE	KIF1B-Reg4
chr1-10217679-10218605	4	2	TRUE	KIF1B-Reg5
chr1-10236789-10237233	0	5	FALSE	KIF1B-Reg6
chr1-10241514-10242400	3	27	FALSE	KIF1B-Reg7
chr1-10250408-10251300	26	30	FALSE	KIF1B-Reg8
chr1-10253463-10254371	27	32	FALSE	KIF1B-Reg9
chr1-10257469-10258362	4	24	FALSE	KIF1B-Reg10
chr1-10265684-10266570	10	29	TRUE	KIF1B-Reg11
chr1-10267555-10268382	15	7	FALSE	KIF1B-Reg12
chr1-10283025-10283880	2	3	FALSE	KIF1B-Reg13
chr1-10286117-10286927	4	2	FALSE	KIF1B-Reg14
chr1-10287871-10288791	18	45	TRUE	KIF1B-Reg15
chr1-10295280-10296206	10	29	TRUE	KIF1B-Reg16
chr1-10297472-10298356	11	38	FALSE	KIF1B-Reg17
chr1-10299341-10300114	10	10	TRUE	KIF1B-Reg18
chr1-10303949-10304806	3	13	FALSE	KIF1B-Reg19
chr1-10317885-10318758	4	24	FALSE	KIF1B-Reg20
chr1-10337765-10338579	14	5	FALSE	KIF1B-Reg21
chr1-10339518-10340423	1	46	FALSE	KIF1B-Reg22
chr1-10353033-10353905	23	19	FALSE	KIF1B-Reg23
chr1-10377117-10378014	21	20	FALSE	KIF1B-Reg24
chr1-10378411-10379077	4	24	TRUE	KIF1B-Reg25
chr1-10380430-10381305	19	16	TRUE	KIF1B-Reg26
chr1-10387505-10388399	26	30	FALSE	KIF1B-Reg27
chr1-10398520-10399369	1	0	FALSE	PGD-Reg1
chr1-10410354-10410705	0	1	FALSE	PGD-Reg2
chr1-10414936-10415754	20	12	FALSE	PGD-Reg3
chr1-10423756-10424632	4	24	FALSE	PGD-Reg4
chr1-10425322-10426076	30	41	FALSE	CENPS-CORT-Reg1
chr1-10427759-10428669	20	12	FALSE	CENPS-CORT-Reg2
chr1-10430145-10431076	1	0	FALSE	CENPS-CORT-Reg3
chr1-10458881-10459795	7	14	FALSE	DFFA-Reg1
chr1-10472051-10472927	1	0	FALSE	DFFA-Reg2
chr1-10474621-10475472	1	0	FALSE	PEX14-Reg1
chr1-10490122-10491003	8	18	FALSE	PEX14-Reg2
chr1-10494466-10495294	1	0	FALSE	PEX14-Reg3
chr1-10499937-10500855	4	24	FALSE	PEX14-Reg4
chr1-10504034-10504940	9	44	FALSE	PEX14-Reg5
chr1-10507136-10507977	24	22	FALSE	PEX14-Reg6
chr1-10508456-10509291	8	18	FALSE	PEX14-Reg7
chr1-10510585-10511475	7	14	FALSE	PEX14-Reg8
chr1-10513523-10514072	9	21	FALSE	PEX14-Reg9
chr1-10514195-10514965	13	9	FALSE	PEX14-Reg10
chr1-10516717-10517578	15	7	FALSE	PEX14-Reg11
chr1-10518756-10519674	23	19	FALSE	PEX14-Reg12
chr1-10522486-10523274	0	14	FALSE	PEX14-Reg13
chr1-10528265-10529155	7	17	FALSE	PEX14-Reg14
chr1-10530080-10530948	9	21	FALSE	PEX14-Reg15
chr1-10537192-10537902	27	32	TRUE	PEX14-Reg16
chr1-10540359-10541219	9	21	FALSE	PEX14-Reg17
chr1-10555810-10556705	1	46	FALSE	PEX14-Reg18
chr1-10559216-10560091	3	28	FALSE	PEX14-Reg19
chr1-10579187-10580085	14	5	FALSE	PEX14-Reg20
chr1-10594390-10595293	18	45	FALSE	PEX14-Reg21
chr1-10597941-10598735	11	38	FALSE	PEX14-Reg22
chr1-10601267-10602169	6	6	TRUE	PEX14-Reg23
chr1-10612310-10613198	2	3	FALSE	PEX14-Reg24
chr1-10620525-10621423	27	32	FALSE	PEX14-Reg25
chr1-10628420-10629321	25	31	TRUE	PEX14-Reg26
chr1-10629887-10630735	5	33	FALSE	PEX14-Reg27
chr1-10631876-10632451	23	19	FALSE	PEX14-Reg28
chr1-10632560-10633083	2	35	FALSE	PEX14-Reg29
chr1-10638629-10639454	5	33	TRUE	CASZ1-Reg1
chr1-10640154-10640932	2	3	FALSE	CASZ1-Reg2
chr1-10649369-10650205	8	42	FALSE	CASZ1-Reg3
chr1-10651025-10651881	1	46	FALSE	CASZ1-Reg4
chr1-10663423-10664252	1	0	FALSE	CASZ1-Reg5
chr1-10667958-10668780	5	33	FALSE	CASZ1-Reg6
chr1-10671111-10672007	5	33	FALSE	CASZ1-Reg7
chr1-10672201-10673008	9	21	FALSE	CASZ1-Reg8
chr1-10676847-10677356	7	14	FALSE	CASZ1-Reg9
chr1-10677469-10678292	3	13	FALSE	CASZ1-Reg10
chr1-10679301-10680178	4	2	FALSE	CASZ1-Reg11
chr1-10685338-10686226	28	34	FALSE	CASZ1-Reg12
chr1-10694278-10695184	1	0	FALSE	CASZ1-Reg13
chr1-10701076-10701957	14	5	FALSE	CASZ1-Reg14
chr1-10704160-10705087	15	18	TRUE	CASZ1-Reg15
chr1-10709051-10709930	10	29	TRUE	CASZ1-Reg16
chr1-10714281-10715173	6	6	TRUE	CASZ1-Reg17
chr1-10716313-10717218	9	21	FALSE	CASZ1-Reg18
chr1-10717620-10718364	0	42	FALSE	CASZ1-Reg19
chr1-10724830-10725672	17	10	FALSE	CASZ1-Reg20
chr1-10726143-10727037	19	13	FALSE	CASZ1-Reg21
chr1-10727494-10728176	11	16	TRUE	CASZ1-Reg22
chr1-10728442-10729326	8	42	TRUE	CASZ1-Reg23
chr1-10734749-10735679	10	39	FALSE	CASZ1-Reg24
chr1-10737023-10737852	4	24	FALSE	CASZ1-Reg25
chr1-10751410-10752356	3	13	FALSE	CASZ1-Reg26
chr1-10753036-10753945	16	47	TRUE	CASZ1-Reg27
chr1-10755851-10756673	2	35	FALSE	CASZ1-Reg28
chr1-10756819-10757407	25	31	FALSE	CASZ1-Reg29
chr1-10761460-10762244	23	19	FALSE	CASZ1-Reg30
chr1-10765423-10766308	5	26	FALSE	CASZ1-Reg31
chr1-10775968-10776837	27	32	FALSE	CASZ1-Reg32
chr1-10778950-10779740	7	14	FALSE	CASZ1-Reg33
chr1-10782579-10783430	15	7	FALSE	CASZ1-Reg34
chr1-10788383-10789305	19	25	FALSE	CASZ1-Reg35
chr1-10789840-10790794	15	7	FALSE	CASZ1-Reg36
chr1-10791341-10792207	10	29	FALSE	CASZ1-Reg37
chr1-10793572-10794472	22	23	FALSE	CASZ1-Reg38
chr1-10796214-10797092	1	0	FALSE	CASZ1-Reg39
chr1-10802685-10803575	2	3	FALSE	CASZ1-Reg40
chr1-10804060-10805009	20	12	FALSE	CASZ1-Reg41
chr1-10812407-10813232	4	2	FALSE	CASZ1-Reg42
chr1-10813530-10814398	16	47	FALSE	CASZ1-Reg43
chr1-10814875-10815687	7	14	FALSE	CASZ1-Reg44
chr1-10824539-10825253	19	16	FALSE	CASZ1-Reg45
chr1-10829877-10830671	13	9	FALSE	CASZ1-Reg46
chr1-10835634-10836499	2	35	TRUE	CASZ1-Reg47
chr1-10837200-10837977	23	19	FALSE	CASZ1-Reg48
chr1-10840924-10841826	27	32	FALSE	CASZ1-Reg49
chr1-10842566-10843375	8	18	TRUE	CASZ1-Reg50
chr1-10851240-10852063	2	43	FALSE	CASZ1-Reg51
chr1-10857802-10858653	0	4	FALSE	CASZ1-Reg52
chr1-10866804-10867693	1	0	FALSE	CASZ1-Reg53
chr1-10874293-10874945	24	22	FALSE	C1orf127-Reg1
chr1-10877810-10878420	9	44	TRUE	C1orf127-Reg2
chr1-10878523-10878910	9	44	TRUE	C1orf127-Reg3
chr1-10888383-10889271	9	21	TRUE	C1orf127-Reg4
chr1-10898018-10898929	2	43	FALSE	C1orf127-Reg5
chr1-10899968-10900772	21	20	FALSE	C1orf127-Reg6
chr1-10901234-10902163	7	14	FALSE	C1orf127-Reg7
chr1-10909811-10910641	29	40	FALSE	C1orf127-Reg8
chr1-10910972-10911859	22	23	FALSE	C1orf127-Reg9
chr1-10934620-10935531	1	4	FALSE	C1orf127-Reg10
chr1-10937101-10938010	5	8	FALSE	C1orf127-Reg11
chr1-10941674-10942571	13	9	FALSE	C1orf127-Reg12
chr1-10943852-10944807	25	31	FALSE	C1orf127-Reg13
chr1-10948066-10948781	13	9	FALSE	C1orf127-Reg14
chr1-10960717-10961608	10	29	FALSE	C1orf127-Reg15
chr1-10962334-10963142	6	11	FALSE	C1orf127-Reg16
chr1-10969370-10970250	8	18	FALSE	C1orf127-Reg17
chr1-10973452-10974262	2	35	FALSE	C1orf127-Reg18
chr1-10975498-10976395	22	23	FALSE	C1orf127-Reg19
chr1-10980004-10980774	8	42	TRUE	C1orf127-Reg20
chr1-11012080-11012902	1	0	FALSE	TARDBP-Reg1
chr1-11037375-11038263	13	9	FALSE	MASP2-Reg1
chr1-11045229-11046079	9	21	FALSE	MASP2-Reg2
chr1-11046640-11047520	14	5	FALSE	MASP2-Reg3
chr1-11052791-11053502	23	19	FALSE	SRM-Reg1
chr1-11054562-11055206	0	4	FALSE	SRM-Reg2
chr1-11059670-11060555	1	0	FALSE	SRM-Reg3
chr1-11067982-11068846	25	31	TRUE	EXOSC10-Reg1
chr1-11071545-11072188	2	3	TRUE	EXOSC10-Reg2
chr1-11072305-11072912	5	26	TRUE	EXOSC10-Reg3
chr1-11099332-11100200	1	0	FALSE	EXOSC10-Reg4
chr1-11134065-11134963	11	38	TRUE	MTOR-Reg1
chr1-11147089-11147958	2	3	FALSE	MTOR-Reg2
chr1-11157518-11158144	22	23	FALSE	MTOR-Reg3
chr1-11158425-11159294	7	17	TRUE	MTOR-Reg4
chr1-11160871-11161782	0	1	FALSE	MTOR-Reg5
chr1-11174010-11174886	2	3	FALSE	MTOR-Reg6
chr1-11175367-11176024	29	40	FALSE	MTOR-Reg7
chr1-11176149-11176948	2	3	FALSE	MTOR-Reg8
chr1-11177947-11178842	3	13	TRUE	MTOR-Reg9
chr1-11179998-11180867	4	2	TRUE	MTOR-Reg10
chr1-11182296-11183173	5	8	TRUE	MTOR-Reg11
chr1-11187544-11188468	11	38	FALSE	MTOR-Reg12
chr1-11189078-11189805	7	17	FALSE	ANGPTL7-Reg1
chr1-11198924-11199818	2	3	TRUE	MTOR-Reg13
chr1-11211941-11212758	11	38	TRUE	MTOR-Reg14
chr1-11214618-11215547	24	22	FALSE	MTOR-Reg15
chr1-11241446-11242356	1	4	FALSE	MTOR-Reg16
chr1-11262209-11263111	1	0	FALSE	MTOR-Reg17
chr1-11272694-11273571	1	0	FALSE	UBIAD1-Reg1
chr1-11281616-11282532	3	27	TRUE	UBIAD1-Reg2
chr1-11286430-11287326	5	33	FALSE	UBIAD1-Reg3
chr1-11288740-11289658	2	35	FALSE	UBIAD1-Reg4
chr1-11292428-11293349	19	25	FALSE	UBIAD1-Reg5
chr1-11295289-11296194	9	21	FALSE	UBIAD1-Reg6
chr1-11298642-11299523	15	7	FALSE	UBIAD1-Reg7
chr1-11301475-11302355	0	10	FALSE	UBIAD1-Reg8
chr1-11304929-11305796	6	6	TRUE	UBIAD1-Reg9
chr1-11311860-11312777	30	41	FALSE	UBIAD1-Reg10
chr1-11314619-11315481	9	21	FALSE	UBIAD1-Reg11
chr1-11316389-11317286	14	5	FALSE	UBIAD1-Reg12
chr1-11319899-11320816	13	9	FALSE	UBIAD1-Reg13
chr1-11321666-11322602	19	25	FALSE	UBIAD1-Reg14
chr1-11324443-11325337	27	32	FALSE	UBIAD1-Reg15
chr1-11328214-11329110	12	48	TRUE	UBIAD1-Reg16
chr1-11331148-11332071	17	10	FALSE	UBIAD1-Reg17
chr1-11334221-11334895	20	12	FALSE	UBIAD1-Reg18
chr1-11337447-11338205	13	9	FALSE	UBIAD1-Reg19
chr1-11339540-11340427	9	44	FALSE	UBIAD1-Reg20
chr1-11342259-11343084	2	3	FALSE	UBIAD1-Reg21
chr1-11345766-11346682	2	43	TRUE	UBIAD1-Reg22
chr1-11352818-11353690	2	3	FALSE	UBIAD1-Reg23
chr1-11355262-11356097	10	39	FALSE	UBIAD1-Reg24
chr1-11357125-11357911	10	39	FALSE	UBIAD1-Reg25
chr1-11361538-11362307	9	21	FALSE	UBIAD1-Reg26
chr1-11362449-11363277	2	43	FALSE	UBIAD1-Reg27
chr1-11366700-11367487	9	44	FALSE	UBIAD1-Reg28
chr1-11372786-11373664	14	5	FALSE	UBIAD1-Reg29
chr1-11374095-11374926	0	4	FALSE	UBIAD1-Reg30
chr1-11375508-11376366	29	40	TRUE	UBIAD1-Reg31
chr1-11376872-11377648	2	3	TRUE	UBIAD1-Reg32
chr1-11379643-11380423	3	13	FALSE	UBIAD1-Reg33
chr1-11387615-11388466	26	4	FALSE	DISP3-Reg1
chr1-11391635-11392544	3	27	FALSE	DISP3-Reg2
chr1-11397134-11398055	2	3	FALSE	DISP3-Reg3
chr1-11398454-11399135	13	9	FALSE	DISP3-Reg4
chr1-11411898-11412761	2	3	TRUE	DISP3-Reg5
chr1-11413736-11414560	2	35	FALSE	DISP3-Reg6
chr1-11416995-11417834	2	35	FALSE	DISP3-Reg7
chr1-11428899-11429619	22	23	FALSE	DISP3-Reg8
chr1-11431915-11432522	14	5	FALSE	DISP3-Reg9
chr1-11434383-11435271	6	11	TRUE	DISP3-Reg10
chr1-11438730-11439603	24	22	FALSE	DISP3-Reg11
chr1-11441056-11441918	3	13	TRUE	DISP3-Reg12
chr1-11444642-11445416	1	4	FALSE	DISP3-Reg13
chr1-11447647-11448525	24	22	TRUE	DISP3-Reg14
chr1-11453857-11454744	2	43	TRUE	DISP3-Reg15
chr1-11455784-11456694	1	4	FALSE	DISP3-Reg16
chr1-11458563-11459474	17	10	FALSE	DISP3-Reg17
chr1-11462325-11463181	2	35	FALSE	DISP3-Reg18
chr1-11470899-11471314	0	1	FALSE	DISP3-Reg19
chr1-11471423-11472041	14	5	FALSE	DISP3-Reg20
chr1-11473376-11474200	7	17	FALSE	DISP3-Reg21
chr1-11474583-11475457	2	35	TRUE	DISP3-Reg22
chr1-11478510-11479434	1	0	FALSE	DISP3-Reg23
chr1-11480028-11480739	20	12	FALSE	DISP3-Reg24
chr1-11483863-11484774	2	3	TRUE	DISP3-Reg25
chr1-11487158-11488017	6	11	TRUE	DISP3-Reg26
chr1-11494343-11495208	16	47	TRUE	DISP3-Reg27
chr1-11499565-11500432	11	38	FALSE	DISP3-Reg28
chr1-11526189-11527030	3	13	TRUE	DISP3-Reg29
chr1-11545699-11546337	9	44	FALSE	DISP3-Reg30
chr1-11550398-11551300	10	39	FALSE	DISP3-Reg31
chr1-11558223-11559094	20	12	FALSE	DISP3-Reg32
chr1-11563321-11564183	2	35	FALSE	DISP3-Reg33
chr1-11566213-11567082	6	11	FALSE	DISP3-Reg34
chr1-11570472-11571310	0	4	FALSE	DISP3-Reg35
chr1-11572067-11572881	5	33	FALSE	DISP3-Reg36
chr1-11581341-11582204	0	1	FALSE	DISP3-Reg37
chr1-11585313-11586194	9	21	TRUE	DISP3-Reg38
chr1-11592585-11593444	14	5	FALSE	FBXO2-Reg1
chr1-11593918-11594829	1	4	FALSE	FBXO2-Reg2
chr1-11597522-11598224	9	21	FALSE	FBXO2-Reg3
chr1-11598350-11599000	6	11	FALSE	FBXO2-Reg4
chr1-11599800-11600698	3	27	TRUE	FBXO2-Reg5
chr1-11602112-11602994	16	36	FALSE	FBXO2-Reg6
chr1-11614810-11615645	28	34	TRUE	FBXO2-Reg7
chr1-11616894-11617724	3	13	FALSE	FBXO2-Reg8
chr1-11620142-11621048	15	7	FALSE	FBXO2-Reg9
chr1-11622004-11622827	2	43	FALSE	FBXO2-Reg10
chr1-11626226-11627041	12	15	TRUE	FBXO2-Reg11
chr1-11629387-11630313	9	44	TRUE	FBXO2-Reg12
chr1-11634253-11635038	15	7	FALSE	FBXO2-Reg13
chr1-11635616-11636484	14	5	FALSE	FBXO2-Reg14
chr1-11642120-11642925	6	11	FALSE	FBXO2-Reg15
chr1-11645465-11646337	13	9	FALSE	FBXO2-Reg16
chr1-11647629-11648437	17	10	FALSE	FBXO2-Reg17
chr1-11648598-11649305	20	12	FALSE	FBXO2-Reg18
chr1-11650161-11651074	1	0	FALSE	FBXO2-Reg19
chr1-11654377-11655218	1	0	FALSE	FBXO44-Reg1
chr1-11663932-11664749	1	0	FALSE	FBXO6-Reg1
chr1-11668313-11669191	9	21	FALSE	FBXO6-Reg2
chr1-11680774-11681692	1	0	FALSE	MAD2L2-Reg1
chr1-11684013-11684831	12	15	FALSE	MAD2L2-Reg2
chr1-11691061-11691889	1	0	FALSE	MAD2L2-Reg3
chr1-11700348-11701101	2	35	FALSE	DRAXIN-Reg1
chr1-11701351-11702243	11	16	TRUE	DRAXIN-Reg2
chr1-11703887-11704782	8	42	FALSE	DRAXIN-Reg3
chr1-11705339-11706048	17	10	FALSE	DRAXIN-Reg4
chr1-11707434-11708336	17	10	FALSE	DRAXIN-Reg5
chr1-11710869-11711734	24	22	FALSE	DRAXIN-Reg6
chr1-11714631-11715466	2	43	FALSE	DRAXIN-Reg7
chr1-11719383-11720261	19	25	FALSE	DRAXIN-Reg8
chr1-11731446-11732356	8	42	FALSE	AGTRAP-Reg1
chr1-11735661-11736514	1	0	FALSE	AGTRAP-Reg2
chr1-11740313-11741168	2	43	FALSE	AGTRAP-Reg3
chr1-11748892-11749731	13	9	FALSE	AGTRAP-Reg4
chr1-11752308-11753152	8	18	FALSE	AGTRAP-Reg5
chr1-11761775-11762595	13	9	FALSE	C1orf167-Reg1
chr1-11784813-11785670	1	43	FALSE	C1orf167-Reg2
chr1-11787142-11788079	14	5	FALSE	C1orf167-Reg3
chr1-11790599-11791514	19	25	TRUE	MTHFR-Reg1
chr1-11803209-11804090	1	46	FALSE	MTHFR-Reg2
chr1-11805604-11806534	1	0	FALSE	CLCN6-Reg1
chr1-11812101-11812938	7	14	FALSE	CLCN6-Reg2
chr1-11832381-11832827	23	19	FALSE	CLCN6-Reg3
chr1-11838375-11839242	14	5	FALSE	CLCN6-Reg4
chr1-11841877-11842778	2	35	FALSE	CLCN6-Reg5
chr1-11845456-11846372	6	11	FALSE	NPPA-Reg1
chr1-11847728-11848589	6	11	TRUE	NPPA-Reg2
chr1-11854254-11855157	1	46	FALSE	NPPB-Reg1
chr1-11858958-11859828	7	17	FALSE	NPPB-Reg2
chr1-11860541-11861254	16	36	TRUE	NPPB-Reg3
chr1-11862432-11863349	14	5	FALSE	NPPB-Reg4
chr1-11874780-11875362	0	4	FALSE	NPPB-Reg5
chr1-11880687-11881607	19	25	FALSE	NPPB-Reg6
chr1-11885620-11886424	2	43	FALSE	NPPB-Reg7
chr1-11893648-11894520	13	9	FALSE	KIAA2013-Reg1
chr1-11898120-11898542	0	22	FALSE	KIAA2013-Reg2
chr1-11898682-11899582	29	40	FALSE	KIAA2013-Reg3
chr1-11902140-11902965	19	25	FALSE	KIAA2013-Reg4
chr1-11907714-11908319	1	0	FALSE	KIAA2013-Reg5
chr1-11909344-11910045	29	40	FALSE	KIAA2013-Reg6
chr1-11918620-11919525	7	17	FALSE	KIAA2013-Reg7
chr1-11920302-11921089	4	24	FALSE	KIAA2013-Reg8
chr1-11924209-11925006	4	2	FALSE	KIAA2013-Reg9
chr1-11926010-11926872	1	0	FALSE	KIAA2013-Reg10
chr1-11927836-11928669	3	28	FALSE	KIAA2013-Reg11
chr1-11929523-11930436	28	34	FALSE	KIAA2013-Reg12
chr1-11934215-11935136	1	46	FALSE	PLOD1-Reg1
chr1-11937003-11937911	7	14	FALSE	PLOD1-Reg2
chr1-11938780-11939637	5	8	FALSE	PLOD1-Reg3
chr1-11940374-11941242	19	25	FALSE	PLOD1-Reg4
chr1-11944090-11944997	29	40	FALSE	PLOD1-Reg5
chr1-11951919-11952630	2	3	TRUE	PLOD1-Reg6
chr1-11954481-11955361	0	1	FALSE	PLOD1-Reg7
chr1-11961001-11961823	4	24	TRUE	PLOD1-Reg8
chr1-11966824-11967679	23	19	FALSE	PLOD1-Reg9
chr1-11979814-11980736	1	0	FALSE	MFN2-Reg1
chr1-12001440-12002248	21	20	FALSE	MFN2-Reg2
chr1-12006270-12007102	8	18	FALSE	MFN2-Reg3
chr1-12009103-12009946	3	28	FALSE	MFN2-Reg4
chr1-12018983-12019866	1	0	FALSE	MIIP-Reg1
chr1-12021660-12022460	0	4	FALSE	MIIP-Reg2
chr1-12022626-12023228	0	11	FALSE	MIIP-Reg3
chr1-12031104-12031909	21	20	FALSE	MIIP-Reg4
chr1-12034132-12035002	17	10	TRUE	MIIP-Reg5
chr1-12040311-12041205	15	7	FALSE	MIIP-Reg6
chr1-12044320-12045214	5	33	FALSE	MIIP-Reg7
chr1-12048141-12049038	11	16	TRUE	TNFRSF8-Reg1
chr1-12049621-12050412	5	33	TRUE	TNFRSF8-Reg2
chr1-12051762-12052614	1	46	FALSE	TNFRSF8-Reg3
chr1-12053254-12053872	19	25	TRUE	TNFRSF8-Reg4
chr1-12063120-12063981	1	4	FALSE	TNFRSF8-Reg5
chr1-12069574-12070322	0	4	FALSE	TNFRSF8-Reg6
chr1-12072456-12073176	21	20	FALSE	TNFRSF8-Reg7
chr1-12079239-12080116	13	9	FALSE	TNFRSF8-Reg8
chr1-12106548-12107339	14	5	FALSE	TNFRSF8-Reg9
chr1-12109547-12110401	14	5	FALSE	TNFRSF8-Reg10
chr1-12111210-12111989	13	9	FALSE	TNFRSF8-Reg11
chr1-12112483-12113408	4	24	TRUE	TNFRSF8-Reg12
chr1-12118410-12119258	14	5	FALSE	TNFRSF8-Reg13
chr1-12121343-12122270	4	24	TRUE	TNFRSF8-Reg14
chr1-12123098-12123931	23	19	FALSE	TNFRSF8-Reg15
chr1-12124578-12125444	11	16	FALSE	TNFRSF8-Reg16
chr1-12129426-12130184	0	39	FALSE	TNFRSF8-Reg17
chr1-12130316-12130998	0	19	FALSE	TNFRSF8-Reg18
chr1-12132697-12133556	2	35	FALSE	TNFRSF8-Reg19
chr1-12135317-12136118	0	1	FALSE	TNFRSF8-Reg20
chr1-12141989-12142870	8	42	FALSE	TNFRSF8-Reg21
chr1-12153207-12153853	24	22	FALSE	TNFRSF8-Reg22
chr1-12154870-12155789	9	44	FALSE	TNFRSF8-Reg23
chr1-12158121-12159036	6	6	FALSE	TNFRSF1B-Reg1
chr1-12161612-12162515	4	24	FALSE	TNFRSF1B-Reg2
chr1-12166580-12167431	9	21	TRUE	TNFRSF1B-Reg3
chr1-12174722-12175641	8	18	TRUE	TNFRSF1B-Reg4
chr1-12177310-12177797	8	18	FALSE	TNFRSF1B-Reg5
chr1-12178815-12179719	4	24	FALSE	TNFRSF1B-Reg6
chr1-12180535-12181439	9	44	FALSE	TNFRSF1B-Reg7
chr1-12183965-12184851	10	29	FALSE	TNFRSF1B-Reg8
chr1-12191083-12192007	0	4	FALSE	TNFRSF1B-Reg9
chr1-12192285-12193161	2	3	FALSE	TNFRSF1B-Reg10
chr1-12196389-12197283	30	41	FALSE	TNFRSF1B-Reg11
chr1-12200022-12200787	2	35	FALSE	TNFRSF1B-Reg12
chr1-12206641-12207536	20	12	FALSE	TNFRSF1B-Reg13
chr1-12208528-12209431	1	0	FALSE	TNFRSF1B-Reg14
chr1-12229573-12230477	1	0	FALSE	VPS13D-Reg1
chr1-12230991-12231594	20	12	FALSE	VPS13D-Reg2
chr1-12248940-12249802	15	7	TRUE	VPS13D-Reg3
chr1-12271707-12272557	0	1	FALSE	VPS13D-Reg4
chr1-12275054-12275696	21	20	FALSE	VPS13D-Reg5
chr1-12276041-12276906	18	37	FALSE	VPS13D-Reg6
chr1-12279765-12280659	16	36	FALSE	VPS13D-Reg7
chr1-12302863-12303700	28	34	FALSE	VPS13D-Reg8
chr1-12314067-12314965	16	36	FALSE	VPS13D-Reg9
chr1-12336105-12337021	10	29	TRUE	VPS13D-Reg10
chr1-12339270-12340203	2	35	FALSE	VPS13D-Reg11
chr1-12342329-12343219	7	14	FALSE	VPS13D-Reg12
chr1-12355835-12356735	4	8	TRUE	VPS13D-Reg13
chr1-12368614-12369255	4	8	TRUE	VPS13D-Reg14
chr1-12370350-12371200	27	32	TRUE	VPS13D-Reg15
chr1-12372678-12373511	18	37	FALSE	VPS13D-Reg16
chr1-12381010-12381860	5	26	TRUE	VPS13D-Reg17
chr1-12401827-12402725	5	26	TRUE	VPS13D-Reg18
chr1-12406348-12407196	17	10	FALSE	VPS13D-Reg19
chr1-12425865-12426731	0	24	FALSE	VPS13D-Reg20
chr1-12428500-12429323	0	8	FALSE	VPS13D-Reg21
chr1-12433362-12434261	17	10	FALSE	VPS13D-Reg22
chr1-12447617-12448487	3	28	TRUE	VPS13D-Reg23
chr1-12449170-12449867	4	2	TRUE	VPS13D-Reg24
chr1-12453253-12454082	25	31	FALSE	VPS13D-Reg25
chr1-12454255-12455077	3	28	FALSE	VPS13D-Reg26
chr1-12460810-12461686	4	24	FALSE	VPS13D-Reg27
chr1-12463984-12464397	3	13	TRUE	VPS13D-Reg28
chr1-12464512-12465223	3	13	TRUE	VPS13D-Reg29
chr1-12467293-12468139	16	36	FALSE	VPS13D-Reg30
chr1-12469792-12470639	3	27	TRUE	VPS13D-Reg31
chr1-12475715-12476404	0	2	FALSE	VPS13D-Reg32
chr1-12477916-12478799	18	45	FALSE	VPS13D-Reg33
chr1-12485186-12486069	4	24	TRUE	VPS13D-Reg34
chr1-12486511-12487245	0	1	FALSE	VPS13D-Reg35
chr1-12505653-12506403	25	31	FALSE	VPS13D-Reg36
chr1-12510121-12510901	6	47	FALSE	VPS13D-Reg37
chr1-12518704-12519529	19	25	FALSE	VPS13D-Reg38
chr1-12525268-12526040	0	6	FALSE	VPS13D-Reg39
chr1-12527574-12527984	0	1	FALSE	VPS13D-Reg40
chr1-12528111-12528862	19	16	FALSE	VPS13D-Reg41
chr1-12537603-12538543	13	9	FALSE	VPS13D-Reg42
chr1-12539976-12540864	3	28	FALSE	DHRS3-Reg1
chr1-12541382-12542103	1	4	FALSE	DHRS3-Reg2
chr1-12542317-12543174	23	19	FALSE	DHRS3-Reg3
chr1-12549488-12550378	7	14	FALSE	DHRS3-Reg4
chr1-12553281-12554111	3	27	TRUE	DHRS3-Reg5
chr1-12556168-12557056	3	13	FALSE	DHRS3-Reg6
chr1-12564860-12565747	3	13	TRUE	DHRS3-Reg7
chr1-12569987-12570584	0	1	FALSE	DHRS3-Reg8
chr1-12585431-12586364	22	23	FALSE	DHRS3-Reg9
chr1-12593433-12594254	19	25	TRUE	DHRS3-Reg10
chr1-12595197-12595653	20	12	FALSE	DHRS3-Reg11
chr1-12595749-12596229	2	43	FALSE	DHRS3-Reg12
chr1-12601688-12602546	8	18	FALSE	DHRS3-Reg13
chr1-12604007-12604902	6	6	TRUE	DHRS3-Reg14
chr1-12608015-12608924	22	23	FALSE	DHRS3-Reg15
chr1-12615770-12616616	20	12	FALSE	DHRS3-Reg16
chr1-12617831-12618732	29	40	FALSE	DHRS3-Reg17
chr1-12619560-12620433	1	46	FALSE	DHRS3-Reg18
chr1-12621618-12622529	25	31	TRUE	DHRS3-Reg19
chr1-12626826-12627750	6	6	TRUE	DHRS3-Reg20
chr1-12629156-12630029	2	35	FALSE	DHRS3-Reg21
chr1-12658713-12659585	13	19	FALSE	AADACL4-Reg1
chr1-12678223-12679124	18	37	TRUE	AADACL4-Reg2
chr1-12717278-12718188	15	7	TRUE	AADACL3-Reg1
chr1-12745770-12746616	4	8	TRUE	C1orf158-Reg1
chr1-13356514-13357414	13	9	FALSE	PRAMEF14-Reg1
chr1-13422250-13423130	25	4	FALSE	PRAMEF20-Reg1
chr1-13443266-13444152	2	35	FALSE	PRAMEF20-Reg2
chr1-13451268-13452175	3	28	TRUE	LRRC38-Reg1
chr1-13455481-13456385	3	27	TRUE	LRRC38-Reg2
chr1-13469177-13470074	19	25	FALSE	LRRC38-Reg3
chr1-13478471-13479352	0	1	FALSE	LRRC38-Reg4
chr1-13504918-13505738	0	20	FALSE	LRRC38-Reg5
chr1-13513321-13514161	20	12	FALSE	LRRC38-Reg6
chr1-13516939-13517695	23	19	FALSE	LRRC38-Reg7
chr1-13540610-13541505	3	13	FALSE	LRRC38-Reg8
chr1-13543558-13544441	3	27	TRUE	LRRC38-Reg9
chr1-13549180-13549973	6	6	FALSE	PDPN-Reg1
chr1-13550469-13551305	6	6	TRUE	PDPN-Reg2
chr1-13583525-13584270	11	16	FALSE	PDPN-Reg3
chr1-13585441-13586313	18	37	FALSE	PDPN-Reg4
chr1-13587439-13588338	2	3	FALSE	PDPN-Reg5
chr1-13589046-13589949	6	11	FALSE	PDPN-Reg6
chr1-13593273-13594150	19	16	FALSE	PDPN-Reg7
chr1-13603903-13604811	18	37	FALSE	PDPN-Reg8
chr1-13605183-13605796	24	22	FALSE	PDPN-Reg9
chr1-13612000-13612894	16	47	TRUE	PDPN-Reg10
chr1-13619034-13619855	6	6	TRUE	PDPN-Reg11
chr1-13620096-13620720	22	23	FALSE	PDPN-Reg12
chr1-13628350-13629245	8	18	TRUE	PDPN-Reg13
chr1-13662207-13663105	17	10	TRUE	PRDM2-Reg1
chr1-13665445-13666309	16	36	FALSE	PRDM2-Reg2
chr1-13686955-13687865	26	30	TRUE	PRDM2-Reg3
chr1-13693529-13694227	26	30	TRUE	PRDM2-Reg4
chr1-13699915-13700807	1	0	FALSE	PRDM2-Reg5
chr1-13728202-13728831	30	41	FALSE	PRDM2-Reg6
chr1-13732885-13733701	26	30	FALSE	PRDM2-Reg7
chr1-13737179-13738089	28	34	FALSE	PRDM2-Reg8
chr1-13748914-13749791	1	0	FALSE	PRDM2-Reg9
chr1-13751464-13752396	27	32	FALSE	PRDM2-Reg10
chr1-13754428-13755208	3	13	FALSE	PRDM2-Reg11
chr1-13756548-13757201	26	30	FALSE	PRDM2-Reg12
chr1-13759003-13759906	6	6	FALSE	PRDM2-Reg13
chr1-13762366-13763245	16	36	FALSE	PRDM2-Reg14
chr1-13764307-13765134	8	6	FALSE	PRDM2-Reg15
chr1-13798033-13798868	12	15	FALSE	PRDM2-Reg16
chr1-13800706-13801497	13	9	FALSE	PRDM2-Reg17
chr1-13811087-13811812	0	4	FALSE	PRDM2-Reg18
chr1-13813421-13814272	5	26	FALSE	PRDM2-Reg19
chr1-13828645-13829508	13	9	FALSE	PRDM2-Reg20
chr1-13830498-13831347	3	27	FALSE	PRDM2-Reg21
chr1-13871581-13872491	15	7	FALSE	KAZN-Reg1
chr1-13873194-13873980	12	48	FALSE	KAZN-Reg2
chr1-13877944-13878833	2	43	FALSE	KAZN-Reg3
chr1-13888353-13889265	5	8	TRUE	KAZN-Reg4
chr1-13892594-13893478	1	0	FALSE	KAZN-Reg5
chr1-13900976-13901792	5	33	FALSE	KAZN-Reg6
chr1-13905592-13906474	27	32	TRUE	KAZN-Reg7
chr1-13907986-13908874	15	7	FALSE	KAZN-Reg8
chr1-13953992-13954824	0	1	FALSE	KAZN-Reg9
chr1-13956169-13957033	3	28	TRUE	KAZN-Reg10
chr1-13960152-13961044	1	4	FALSE	KAZN-Reg11
chr1-13965558-13966458	1	0	FALSE	KAZN-Reg12
chr1-13992557-13993331	7	17	FALSE	KAZN-Reg13
chr1-13993959-13994829	4	16	TRUE	KAZN-Reg14
chr1-13996015-13996931	7	17	FALSE	KAZN-Reg15
chr1-14013134-14013993	3	27	TRUE	KAZN-Reg16
chr1-14015706-14016570	18	37	FALSE	KAZN-Reg17
chr1-14017342-14018255	11	38	TRUE	KAZN-Reg18
chr1-14026878-14027790	12	15	TRUE	KAZN-Reg19
chr1-14031107-14031915	28	34	FALSE	KAZN-Reg20
chr1-14037130-14038049	1	4	FALSE	KAZN-Reg21
chr1-14039323-14040019	9	21	TRUE	KAZN-Reg22
chr1-14067380-14068258	3	28	TRUE	KAZN-Reg23
chr1-14094753-14095636	13	9	FALSE	KAZN-Reg24
chr1-14098126-14099037	10	29	FALSE	KAZN-Reg25
chr1-14103625-14104473	16	47	TRUE	KAZN-Reg26
chr1-14108384-14109325	3	27	TRUE	KAZN-Reg27
chr1-14109745-14110625	11	16	TRUE	KAZN-Reg28
chr1-14112322-14113061	3	28	FALSE	KAZN-Reg29
chr1-14113630-14114518	9	44	FALSE	KAZN-Reg30
chr1-14138468-14139357	0	4	FALSE	KAZN-Reg31
chr1-14140614-14141503	3	27	TRUE	KAZN-Reg32
chr1-14142311-14143182	24	22	FALSE	KAZN-Reg33
chr1-14165160-14165996	11	38	FALSE	KAZN-Reg34
chr1-14167791-14168634	3	13	TRUE	KAZN-Reg35
chr1-14181156-14182009	6	6	TRUE	KAZN-Reg36
chr1-14182885-14183789	26	30	TRUE	KAZN-Reg37
chr1-14184351-14185133	3	13	TRUE	KAZN-Reg38
chr1-14235766-14236699	6	6	FALSE	KAZN-Reg39
chr1-14238274-14239189	5	26	FALSE	KAZN-Reg40
chr1-14242319-14243182	14	5	FALSE	KAZN-Reg41
chr1-14255497-14256384	14	5	FALSE	KAZN-Reg42
chr1-14258922-14259843	19	25	FALSE	KAZN-Reg43
chr1-14263114-14263955	9	44	FALSE	KAZN-Reg44
chr1-14279220-14280123	2	43	FALSE	KAZN-Reg45
chr1-14282358-14283259	12	22	TRUE	KAZN-Reg46
chr1-14290919-14291787	5	33	FALSE	KAZN-Reg47
chr1-14292214-14293025	5	26	FALSE	KAZN-Reg48
chr1-14296662-14297484	7	14	FALSE	KAZN-Reg49
chr1-14301107-14301950	2	3	TRUE	KAZN-Reg50
chr1-14345894-14346693	7	14	FALSE	KAZN-Reg51
chr1-14350025-14350908	4	24	TRUE	KAZN-Reg52
chr1-14360711-14361638	19	25	FALSE	KAZN-Reg53
chr1-14366077-14366962	11	38	FALSE	KAZN-Reg54
chr1-14367442-14368124	14	5	TRUE	KAZN-Reg55
chr1-14392452-14393279	15	7	FALSE	KAZN-Reg56
chr1-14395817-14396611	4	2	TRUE	KAZN-Reg57
chr1-14404671-14405572	10	39	TRUE	KAZN-Reg58
chr1-14434951-14435695	9	44	FALSE	KAZN-Reg59
chr1-14436992-14437901	26	30	FALSE	KAZN-Reg60
chr1-14443068-14443922	6	11	TRUE	KAZN-Reg61
chr1-14458772-14459692	6	11	FALSE	KAZN-Reg62
chr1-14459946-14460747	3	13	FALSE	KAZN-Reg63
chr1-14462720-14463573	13	9	FALSE	KAZN-Reg64
chr1-14484454-14485149	3	13	TRUE	KAZN-Reg65
chr1-14486497-14487415	4	24	TRUE	KAZN-Reg66
chr1-14495054-14495766	6	11	TRUE	KAZN-Reg67
chr1-14495890-14496634	28	34	FALSE	KAZN-Reg68
chr1-14497825-14498503	3	13	TRUE	KAZN-Reg69
chr1-14498647-14499543	9	21	TRUE	KAZN-Reg70
chr1-14506906-14507728	14	5	FALSE	KAZN-Reg71
chr1-14508461-14509296	5	33	FALSE	KAZN-Reg72
chr1-14512885-14513694	6	6	FALSE	KAZN-Reg73
chr1-14514866-14515684	7	14	FALSE	KAZN-Reg74
chr1-14517152-14518058	6	11	TRUE	KAZN-Reg75
chr1-14522606-14523459	7	14	FALSE	KAZN-Reg76
chr1-14539924-14540558	18	45	TRUE	KAZN-Reg77
chr1-14540678-14541261	8	42	TRUE	KAZN-Reg78
chr1-14542698-14543174	7	17	FALSE	KAZN-Reg79
chr1-14551994-14552859	17	10	FALSE	KAZN-Reg80
chr1-14553459-14554354	4	2	TRUE	KAZN-Reg81
chr1-14571815-14572724	17	10	FALSE	KAZN-Reg82
chr1-14577159-14577853	6	11	TRUE	KAZN-Reg83
chr1-14577977-14578670	7	14	TRUE	KAZN-Reg84
chr1-14579396-14580303	25	31	FALSE	KAZN-Reg85
chr1-14585543-14586390	5	33	TRUE	KAZN-Reg86
chr1-14590585-14591389	7	17	FALSE	KAZN-Reg87
chr1-14591698-14592593	5	33	TRUE	KAZN-Reg88
chr1-14593223-14594042	18	37	FALSE	KAZN-Reg89
chr1-14597539-14598081	10	39	FALSE	KAZN-Reg90
chr1-14598343-14599135	1	0	FALSE	KAZN-Reg91
chr1-14600464-14601311	20	12	FALSE	KAZN-Reg92
chr1-14601931-14602834	27	32	FALSE	KAZN-Reg93
chr1-14604259-14605158	19	25	FALSE	KAZN-Reg94
chr1-14606448-14607134	3	28	FALSE	KAZN-Reg95
chr1-14607248-14607865	3	28	TRUE	KAZN-Reg96
chr1-14613815-14614640	2	3	TRUE	KAZN-Reg97
chr1-14624687-14625471	10	39	FALSE	KAZN-Reg98
chr1-14625723-14626599	28	34	FALSE	KAZN-Reg99
chr1-14627269-14627705	21	20	FALSE	KAZN-Reg100
chr1-14627836-14628605	17	10	TRUE	KAZN-Reg101
chr1-14634303-14635127	5	26	FALSE	KAZN-Reg102
chr1-14649287-14649850	6	6	FALSE	KAZN-Reg103
chr1-14653324-14654192	4	2	FALSE	KAZN-Reg104
chr1-14655379-14656202	16	47	TRUE	KAZN-Reg105
chr1-14659531-14660438	27	32	FALSE	KAZN-Reg106
chr1-14661920-14662710	0	1	FALSE	KAZN-Reg107
chr1-14667261-14668164	6	11	FALSE	KAZN-Reg108
chr1-14671733-14672629	25	31	FALSE	KAZN-Reg109
chr1-14682774-14683623	4	24	FALSE	KAZN-Reg110
chr1-14686520-14687362	23	19	FALSE	KAZN-Reg111
chr1-14689729-14690411	2	3	TRUE	KAZN-Reg112
chr1-14693648-14694468	5	8	FALSE	KAZN-Reg113
chr1-14696568-14697384	4	2	TRUE	KAZN-Reg114
chr1-14698065-14698960	25	31	TRUE	KAZN-Reg115
chr1-14699483-14700147	7	17	FALSE	KAZN-Reg116
chr1-14700364-14701171	4	24	TRUE	KAZN-Reg117
chr1-14708136-14708917	21	20	TRUE	KAZN-Reg118
chr1-14724043-14724922	9	21	FALSE	KAZN-Reg119
chr1-14725676-14726565	0	4	FALSE	KAZN-Reg120
chr1-14726911-14727787	3	27	FALSE	KAZN-Reg121
chr1-14731597-14732464	14	5	FALSE	KAZN-Reg122
chr1-14733015-14733810	21	20	FALSE	KAZN-Reg123
chr1-14737936-14738704	6	11	FALSE	KAZN-Reg124
chr1-14741948-14742824	7	17	FALSE	KAZN-Reg125
chr1-14743220-14744035	18	37	FALSE	KAZN-Reg126
chr1-14744964-14745743	4	24	FALSE	KAZN-Reg127
chr1-14755278-14756160	17	10	FALSE	KAZN-Reg128
chr1-14756575-14757304	18	37	FALSE	KAZN-Reg129
chr1-14758755-14759644	16	36	FALSE	KAZN-Reg130
chr1-14761327-14762115	6	11	FALSE	KAZN-Reg131
chr1-14768350-14769212	4	2	TRUE	KAZN-Reg132
chr1-14779098-14779986	9	21	FALSE	KAZN-Reg133
chr1-14782590-14783487	13	9	FALSE	KAZN-Reg134
chr1-14787718-14788599	0	4	FALSE	KAZN-Reg135
chr1-14790300-14791062	4	2	TRUE	KAZN-Reg136
chr1-14791422-14792287	4	24	TRUE	KAZN-Reg137
chr1-14810658-14811311	4	24	FALSE	KAZN-Reg138
chr1-14815038-14815953	3	27	TRUE	KAZN-Reg139
chr1-14817616-14818426	16	47	TRUE	KAZN-Reg140
chr1-14825857-14826777	7	14	FALSE	KAZN-Reg141
chr1-14833012-14833846	8	42	FALSE	KAZN-Reg142
chr1-14835588-14836423	19	16	FALSE	KAZN-Reg143
chr1-14848545-14849459	4	2	FALSE	KAZN-Reg144
chr1-14852064-14852947	2	3	TRUE	KAZN-Reg145
chr1-14862111-14862993	9	21	TRUE	KAZN-Reg146
chr1-14866911-14867712	9	21	FALSE	KAZN-Reg147
chr1-14869008-14869889	15	7	FALSE	KAZN-Reg148
chr1-14875596-14876495	1	4	FALSE	KAZN-Reg149
chr1-14880278-14881186	3	13	TRUE	KAZN-Reg150
chr1-14884455-14885315	0	45	FALSE	KAZN-Reg151
chr1-14886694-14887412	9	21	FALSE	KAZN-Reg152
chr1-14887729-14888614	9	44	FALSE	KAZN-Reg153
chr1-14891788-14892689	2	3	FALSE	KAZN-Reg154
chr1-14894822-14895721	3	13	TRUE	KAZN-Reg155
chr1-14901099-14902065	23	19	FALSE	KAZN-Reg156
chr1-14903011-14903897	13	9	FALSE	KAZN-Reg157
chr1-14906445-14907315	2	3	FALSE	KAZN-Reg158
chr1-14910826-14911765	19	25	FALSE	KAZN-Reg159
chr1-14912822-14913557	23	19	FALSE	KAZN-Reg160
chr1-14915126-14916008	13	9	FALSE	KAZN-Reg161
chr1-14916867-14917788	14	5	FALSE	KAZN-Reg162
chr1-14923825-14924628	1	0	FALSE	KAZN-Reg163
chr1-14929218-14930115	7	14	FALSE	KAZN-Reg164
chr1-14930394-14931193	13	12	FALSE	KAZN-Reg165
chr1-14934640-14935329	21	20	FALSE	KAZN-Reg166
chr1-14937312-14938065	2	3	FALSE	KAZN-Reg167
chr1-14939634-14940339	20	12	FALSE	KAZN-Reg168
chr1-14942610-14943536	10	39	FALSE	KAZN-Reg169
chr1-14944462-14945001	2	27	FALSE	KAZN-Reg170
chr1-14945197-14946087	19	25	TRUE	KAZN-Reg171
chr1-14950089-14950984	25	31	FALSE	KAZN-Reg172
chr1-14958976-14959764	9	44	FALSE	KAZN-Reg173
chr1-14961801-14962552	17	10	FALSE	KAZN-Reg174
chr1-14964378-14964973	2	3	FALSE	KAZN-Reg175
chr1-14968197-14969063	25	31	FALSE	KAZN-Reg176
chr1-14970063-14970905	7	17	FALSE	KAZN-Reg177
chr1-14971559-14972373	13	9	FALSE	KAZN-Reg178
chr1-14974792-14975695	1	3	FALSE	KAZN-Reg179
chr1-14980533-14981434	29	40	FALSE	KAZN-Reg180
chr1-14987910-14988821	19	25	FALSE	KAZN-Reg181
chr1-14995920-14996790	7	14	FALSE	KAZN-Reg182
chr1-15005547-15006229	3	28	TRUE	KAZN-Reg183
chr1-15008951-15009600	4	2	TRUE	KAZN-Reg184
chr1-15011359-15012216	25	31	FALSE	KAZN-Reg185
chr1-15014217-15015070	2	3	TRUE	KAZN-Reg186
chr1-15027732-15028531	4	2	TRUE	KAZN-Reg187
chr1-15030678-15031407	18	37	FALSE	KAZN-Reg188
chr1-15037871-15038666	14	4	FALSE	KAZN-Reg189
chr1-15042652-15043571	8	18	TRUE	KAZN-Reg190
chr1-15046266-15047149	1	25	FALSE	KAZN-Reg191
chr1-15069801-15070703	13	9	FALSE	KAZN-Reg192
chr1-15084071-15084676	0	1	FALSE	KAZN-Reg193
chr1-15088341-15089039	15	7	FALSE	KAZN-Reg194
chr1-15090164-15091076	8	18	TRUE	KAZN-Reg195
chr1-15094010-15094677	2	43	FALSE	KAZN-Reg196
chr1-15100070-15100965	22	23	FALSE	KAZN-Reg197
chr1-15106399-15107200	23	19	FALSE	KAZN-Reg198
chr1-15107783-15108614	11	38	FALSE	KAZN-Reg199
chr1-15111899-15112798	22	3	FALSE	KAZN-Reg200
chr1-15122184-15122748	0	1	FALSE	KAZN-Reg201
chr1-15128280-15129163	1	0	FALSE	KAZN-Reg202
chr1-15139597-15140488	2	35	FALSE	TMEM51-Reg1
chr1-15141600-15142497	2	3	FALSE	TMEM51-Reg2
chr1-15152143-15152934	1	0	FALSE	TMEM51-Reg3
chr1-15153392-15154194	1	0	FALSE	TMEM51-Reg4
chr1-15178665-15179535	1	46	FALSE	TMEM51-Reg5
chr1-15180046-15180877	11	38	TRUE	TMEM51-Reg6
chr1-15186640-15187453	8	42	FALSE	TMEM51-Reg7
chr1-15189534-15190416	6	6	FALSE	TMEM51-Reg8
chr1-15192815-15193672	21	20	FALSE	TMEM51-Reg9
chr1-15195490-15196263	0	2	FALSE	TMEM51-Reg10
chr1-15196717-15197636	8	42	FALSE	TMEM51-Reg11
chr1-15200252-15201083	22	23	FALSE	TMEM51-Reg12
chr1-15206538-15207424	11	38	FALSE	TMEM51-Reg13
chr1-15212218-15213032	22	23	FALSE	TMEM51-Reg14
chr1-15213238-15213842	8	18	FALSE	TMEM51-Reg15
chr1-15214295-15215168	8	18	TRUE	TMEM51-Reg16
chr1-15222684-15223579	15	7	TRUE	TMEM51-Reg17
chr1-15226576-15227380	0	3	FALSE	TMEM51-Reg18
chr1-15243017-15243906	4	24	FALSE	FHAD1-Reg1
chr1-15245407-15246101	19	25	FALSE	FHAD1-Reg2
chr1-15246843-15247721	1	4	FALSE	FHAD1-Reg3
chr1-15252068-15252985	26	30	FALSE	FHAD1-Reg4
chr1-15257992-15258876	17	10	FALSE	FHAD1-Reg5
chr1-15260242-15261117	7	14	FALSE	FHAD1-Reg6
chr1-15261362-15262094	14	5	FALSE	FHAD1-Reg7
[truncated: 241,297+ more rows]
