# Supplementary material for: Single-cell multi-omic atlas and morphogen screening informs midbrain and hindbrain organoid engineering
Source: Nat Neurosci. 2026 Jun 3;29(7):1548–58. doi: 10.1038/s41593-026-02316-x (PMC13337493; doi:10.1038/s41593-026-02316-x)
Supplement: Supplementary file 9 — Experimental conditions for probing of morphogen combinations in human neural posterior organoids. Dose and treatment windows of each morphogen are listed in separate columns, with culture days indicated at the top. The number of assayed organoids per morphogen treatment is indicated in the last column. [file 41593_2026_2316_MOESM9_ESM.xlsx]

## Sheet: d30_EBF3 KO
	p_val	avg_log2FC	pct.1	pct.2	p_val_adj
MDK	9.99123e-34	1.27484	0.752	0.379	3.65689e-29
ZIC1	6.31288e-33	1.4103	0.487	0.168	2.31058e-28
AL442636.1	3.35076e-31	2.26386	0.231	0.045	1.22641e-26
ZFP36L2	1.9158e-27	1.14053	0.769	0.43	7.01203e-23
TMEM98	1.28445e-25	1.08148	0.71	0.371	4.70123e-21
RPLP1	1.54476e-24	0.761769	0.95	0.775	5.65398e-20
FZD10-AS1	2.25373e-23	1.77189	0.282	0.082	8.24887e-19
VIM	3.22326e-23	1.02159	0.924	0.815	1.17975e-18
GNG5	4.19367e-22	0.928324	0.744	0.488	1.53492e-17
TPBG	4.41296e-22	1.04111	0.752	0.499	1.61519e-17
RPS6	6.70764e-22	0.708407	0.929	0.726	2.45506e-17
TUBA1B	8.71549e-22	0.9957	0.937	0.709	3.18996e-17
HMGN2	5.23044e-21	0.921816	0.929	0.752	1.91439e-16
METRN	1.09536e-20	0.974596	0.685	0.408	4.00913e-16
ID3	1.89398e-20	0.931071	0.773	0.499	6.93214e-16
PPDPF	6.76021e-19	0.596961	0.941	0.773	2.47431e-14
H3F3A	8.29554e-19	0.613665	0.958	0.779	3.03625e-14
RPLP0	2.08153e-18	0.65358	0.937	0.781	7.61859e-14
CST3	3.0816e-18	0.886216	0.706	0.434	1.1279e-13
RPL19	3.24059e-18	0.675455	0.899	0.735	1.18609e-13
DYNLL1	5.45029e-18	0.839188	0.803	0.611	1.99486e-13
CD99	6.36068e-18	0.765837	0.773	0.51	2.32807e-13
RAB34	9.19808e-18	1.41127	0.311	0.116	3.36659e-13
UBB	1.33817e-17	0.776786	0.815	0.572	4.89783e-13
RPS8	1.41568e-17	0.60747	0.937	0.793	5.18154e-13
PRDX1	1.5444e-17	0.876728	0.752	0.507	5.65265e-13
RPL18A	3.38815e-17	0.621225	0.933	0.744	1.2401e-12
NME4	3.87751e-17	0.92409	0.668	0.425	1.41921e-12
RPS19	6.95757e-17	0.593027	0.962	0.836	2.54654e-12
FTH1	8.68591e-17	0.624847	0.92	0.781	3.17913e-12
RPL23A	9.48101e-17	0.706647	0.832	0.628	3.47014e-12
RPS4X	9.64243e-17	0.623414	0.887	0.711	3.52922e-12
RPS27A	9.92014e-17	0.634568	0.891	0.71	3.63087e-12
RAN	1.01628e-16	0.756184	0.828	0.61	3.71967e-12
DANCR	1.13288e-16	0.82407	0.664	0.383	4.14644e-12
HSBP1	1.71076e-16	0.652764	0.824	0.572	6.26156e-12
RPL8	1.71662e-16	0.60673	0.933	0.755	6.28301e-12
HNRNPA1	1.90258e-16	0.666727	0.891	0.731	6.96364e-12
RPS5	2.01827e-16	0.588287	0.895	0.675	7.38708e-12
BTG3	2.21399e-16	1.04583	0.542	0.303	8.10341e-12
IER5	2.33427e-16	1.46735	0.315	0.124	8.54365e-12
GNG11	2.43369e-16	0.729182	0.723	0.453	8.90755e-12
RPS15	2.51758e-16	0.605541	0.912	0.773	9.2146e-12
CENPW	2.60845e-16	1.26323	0.307	0.117	9.54719e-12
ACSS3	2.81557e-16	0.912242	0.319	0.121	1.03053e-11
UBA52	3.31055e-16	0.686598	0.811	0.579	1.21169e-11
OSTC	4.44321e-16	0.794214	0.697	0.427	1.62626e-11
NDUFA8	4.53751e-16	0.897468	0.601	0.338	1.66077e-11
RCN2	5.17689e-16	0.695245	0.824	0.628	1.89479e-11
UBE2C	5.86295e-16	2.081	0.307	0.123	2.1459e-11
RPS26	5.89935e-16	0.618663	0.891	0.654	2.15922e-11
NPM1	6.64345e-16	0.607577	0.903	0.738	2.43157e-11
GSTP1	6.98563e-16	0.618316	0.861	0.627	2.55681e-11
PITX2	7.6958e-16	1.26658	0.261	0.092	2.81674e-11
NDUFA4	8.17668e-16	0.666383	0.807	0.582	2.99275e-11
RPS14	8.48404e-16	0.568763	0.933	0.784	3.10524e-11
FOXJ1	8.95528e-16	1.01567	0.492	0.248	3.27772e-11
RPL7A	9.15528e-16	0.593723	0.937	0.804	3.35093e-11
KRTCAP2	1.14342e-15	0.713416	0.752	0.486	4.18504e-11
RPL12	1.15738e-15	0.616611	0.874	0.701	4.23614e-11
EEF1D	1.45999e-15	0.666493	0.849	0.652	5.34369e-11
LSM4	1.5507e-15	0.793716	0.744	0.487	5.67572e-11
NHP2	1.83123e-15	0.803451	0.689	0.432	6.70248e-11
AC002454.1	1.92082e-15	1.738	0.164	0.044	7.03041e-11
RCN1	2.0462e-15	0.774567	0.71	0.472	7.4893e-11
MIF	2.4031e-15	0.607228	0.908	0.735	8.79559e-11
BSG	2.69728e-15	0.649322	0.866	0.682	9.8723e-11
SNRPD2	2.81127e-15	0.746073	0.752	0.508	1.02895e-10
RPLP2	2.97409e-15	0.603322	0.878	0.667	1.08855e-10
NENF	3.12105e-15	0.759061	0.634	0.367	1.14234e-10
SRSF9	3.38806e-15	0.613829	0.849	0.613	1.24006e-10
HES4	3.61045e-15	0.757641	0.794	0.577	1.32146e-10
NKAIN4	3.72394e-15	0.87893	0.626	0.381	1.363e-10
RPL41	3.87865e-15	0.58744	0.929	0.813	1.41963e-10
CDK6	4.18222e-15	0.890637	0.605	0.378	1.53074e-10
SNRPC	4.19277e-15	0.728142	0.71	0.438	1.5346e-10
H2AFJ	5.07766e-15	1.18646	0.429	0.219	1.85848e-10
CRLF1	6.10083e-15	1.6443	0.261	0.099	2.23297e-10
RPS16	6.52027e-15	0.631027	0.832	0.635	2.38648e-10
RPL35A	6.88707e-15	0.604107	0.87	0.678	2.52074e-10
UBL5	8.3931e-15	0.687061	0.773	0.526	3.07196e-10
VAMP5	9.49303e-15	1.93206	0.231	0.082	3.47454e-10
RPL4	9.65692e-15	0.587326	0.861	0.653	3.53453e-10
RPS24	9.74017e-15	0.623631	0.874	0.725	3.565e-10
LDHB	1.0203e-14	0.643307	0.815	0.581	3.7344e-10
PRDX6	1.2556e-14	0.687563	0.756	0.526	4.59564e-10
NES	1.27834e-14	0.754083	0.739	0.491	4.67885e-10
TMEM121	1.72017e-14	1.64194	0.202	0.065	6.29598e-10
BANF1	1.87409e-14	0.750137	0.739	0.508	6.85934e-10
RPL24	2.10746e-14	0.546992	0.903	0.698	7.71351e-10
CDO1	2.14784e-14	0.674632	0.744	0.506	7.86132e-10
IFT22	2.20851e-14	0.855015	0.55	0.314	8.08335e-10
RPL21	2.48064e-14	0.588992	0.874	0.665	9.07938e-10
HES1	2.84829e-14	0.78931	0.63	0.375	1.0425e-09
RPL35	2.9207e-14	0.568462	0.866	0.662	1.069e-09
PSMD6	3.03254e-14	0.774927	0.681	0.415	1.10994e-09
CALM1	3.05505e-14	0.746949	0.857	0.682	1.11818e-09
RPS12	3.51183e-14	0.554477	0.912	0.775	1.28537e-09
RPL6	3.56658e-14	0.534558	0.937	0.787	1.3054e-09
ZFPM2	3.66086e-14	0.701188	0.286	0.11	1.33991e-09
UQCR10	3.69669e-14	0.60385	0.773	0.507	1.35302e-09
WDR34	3.89456e-14	1.04505	0.546	0.336	1.42545e-09
RPL28	3.98135e-14	0.552264	0.899	0.759	1.45721e-09
DSG2	4.553e-14	1.33186	0.277	0.11	1.66644e-09
ODC1	4.68849e-14	0.616005	0.845	0.654	1.71603e-09
RPL18	4.7203e-14	0.555544	0.903	0.754	1.72768e-09
TOMM6	4.77821e-14	0.689887	0.735	0.468	1.74887e-09
PTMA	5.08761e-14	0.578397	0.945	0.833	1.86212e-09
JDP2	5.50295e-14	1.54543	0.202	0.066	2.01413e-09
CSNK2B	6.17054e-14	0.635311	0.794	0.559	2.25848e-09
MRPL51	6.4037e-14	0.739436	0.685	0.441	2.34382e-09
LSM7	6.41734e-14	0.675106	0.773	0.511	2.34881e-09
HINT1	6.77739e-14	0.567522	0.849	0.657	2.48059e-09
RPS23	7.22324e-14	0.528853	0.924	0.744	2.64378e-09
DDR1	7.32795e-14	0.726621	0.744	0.521	2.6821e-09
SUMO2	7.33269e-14	0.563839	0.857	0.667	2.68384e-09
CDK2AP1	7.43384e-14	0.807359	0.647	0.401	2.72086e-09
RPS2	8.1991e-14	0.557459	0.916	0.791	3.00095e-09
NDUFC2	8.56184e-14	0.642207	0.769	0.533	3.13372e-09
PRELID1	9.07126e-14	0.721357	0.672	0.414	3.32017e-09
ATP5MC3	9.57828e-14	0.620643	0.803	0.578	3.50575e-09
RPSA	9.8479e-14	0.568959	0.861	0.686	3.60443e-09
RPL29	1.04271e-13	0.543243	0.899	0.748	3.81641e-09
CTXN1	1.07374e-13	0.589772	0.769	0.493	3.93e-09
NDUFB11	1.08117e-13	0.595127	0.798	0.54	3.95718e-09
FAU	1.10121e-13	0.556917	0.853	0.657	4.03055e-09
CYC1	1.11945e-13	0.703077	0.693	0.43	4.09729e-09
ANAPC11	1.2088e-13	0.721025	0.756	0.508	4.42432e-09
HSPE1	1.27304e-13	0.632398	0.765	0.52	4.65945e-09
RPS3	1.27577e-13	0.523527	0.929	0.818	4.66944e-09
RPS7	1.37265e-13	0.518126	0.941	0.8	5.02405e-09
NME2	1.39158e-13	0.608907	0.748	0.517	5.09333e-09
CRIP2	1.49224e-13	0.732251	0.756	0.533	5.46173e-09
TGIF1	1.58659e-13	0.985022	0.471	0.254	5.80709e-09
POLR2E	1.67803e-13	0.618988	0.756	0.499	6.14174e-09
TUBB4B	1.78607e-13	1.0582	0.752	0.559	6.53721e-09
COX6B1	1.86188e-13	0.604878	0.769	0.526	6.81466e-09
STOML2	1.93199e-13	0.753629	0.668	0.433	7.07129e-09
NDUFB10	2.04335e-13	0.715879	0.71	0.477	7.47888e-09
SEC11A	2.10821e-13	0.71012	0.714	0.492	7.71626e-09
RANBP1	2.49491e-13	0.789265	0.71	0.498	9.13161e-09
PRDX3	2.5383e-13	0.671598	0.676	0.428	9.29043e-09
ATP5F1D	2.5431e-13	0.632905	0.777	0.525	9.30799e-09
ZFP36L1	2.61e-13	0.658958	0.739	0.498	9.55286e-09
RACK1	2.68993e-13	0.519848	0.903	0.75	9.84541e-09
MZT2B	2.81719e-13	0.710652	0.752	0.542	1.03112e-08
CSRP2	2.85048e-13	0.863768	0.609	0.384	1.0433e-08
RPL27	2.92741e-13	0.565731	0.828	0.606	1.07146e-08
ATP5F1A	3.11083e-13	0.540844	0.836	0.597	1.1386e-08
MRPL18	3.32787e-13	0.818523	0.5	0.268	1.21803e-08
IGFBP4	3.35431e-13	1.68486	0.277	0.116	1.22771e-08
ERP29	3.35563e-13	0.577407	0.752	0.48	1.2282e-08
RPL26	3.36253e-13	0.501797	0.903	0.731	1.23072e-08
ROMO1	3.71554e-13	0.758609	0.676	0.439	1.35992e-08
DECR1	3.81045e-13	0.77802	0.613	0.38	1.39466e-08
LRRC8C	4.2372e-13	1.21746	0.277	0.115	1.55086e-08
GRINA	4.39888e-13	0.619726	0.815	0.57	1.61003e-08
SPARC	4.47701e-13	0.72618	0.643	0.391	1.63863e-08
SIVA1	4.58405e-13	0.828393	0.63	0.406	1.67781e-08
PEBP1	4.58523e-13	0.573817	0.819	0.597	1.67824e-08
RPL36A	4.63559e-13	0.603104	0.807	0.565	1.69667e-08
PSMB3	4.63574e-13	0.68814	0.672	0.439	1.69673e-08
ZNHIT1	4.6429e-13	0.615237	0.718	0.452	1.69935e-08
RPS18	4.66545e-13	0.504323	0.929	0.779	1.7076e-08
SF3B5	4.68109e-13	0.737574	0.676	0.455	1.71332e-08
SPCS1	5.12247e-13	0.701411	0.702	0.492	1.87488e-08
HLA-B	5.31415e-13	1.28618	0.332	0.156	1.94503e-08
SERF2	5.33655e-13	0.535257	0.836	0.616	1.95323e-08
RPS3A	6.31797e-13	0.512457	0.933	0.809	2.31244e-08
RPS9	6.80462e-13	0.51109	0.891	0.754	2.49056e-08
EIF3K	6.83688e-13	0.639536	0.752	0.538	2.50237e-08
TBX1	7.09558e-13	1.3267	0.147	0.041	2.59705e-08
RPL17	7.26764e-13	0.523452	0.899	0.739	2.66003e-08
LYPD1	7.30026e-13	1.26984	0.416	0.227	2.67197e-08
SSR3	8.02044e-13	0.782871	0.555	0.337	2.93556e-08
RPL34	8.4895e-13	0.525228	0.874	0.679	3.10724e-08
RPL3	8.49353e-13	0.500117	0.941	0.824	3.10872e-08
COX8A	8.89902e-13	0.617633	0.769	0.534	3.25713e-08
RPL30	9.21123e-13	0.537149	0.882	0.726	3.3714e-08
GPX4	9.73528e-13	0.588258	0.811	0.576	3.56321e-08
RPS15A	1.01584e-12	0.506819	0.912	0.766	3.71809e-08
PPIA	1.10894e-12	0.533954	0.899	0.751	4.05883e-08
CPXM1	1.13525e-12	0.907332	0.508	0.298	4.15512e-08
TPT1	1.21474e-12	0.505294	0.912	0.735	4.44606e-08
RPL37	1.23736e-12	0.52569	0.861	0.69	4.52886e-08
RPA3	1.24114e-12	1.08483	0.366	0.178	4.54268e-08
CMTM6	1.25673e-12	0.819535	0.492	0.28	4.59975e-08
UQCRQ	1.26885e-12	0.724371	0.685	0.457	4.6441e-08
SNRPG	1.37395e-12	0.711888	0.685	0.447	5.02878e-08
UBC	1.38188e-12	0.5201	0.891	0.711	5.05782e-08
EIF1AX	1.43283e-12	0.667426	0.676	0.43	5.2443e-08
G6PC3	1.60631e-12	0.706528	0.639	0.402	5.87925e-08
RPL7	1.66636e-12	0.542541	0.819	0.592	6.09903e-08
PSMB6	1.75811e-12	0.619068	0.744	0.49	6.43485e-08
GLRX5	1.78787e-12	0.720623	0.66	0.434	6.54379e-08
CLIC1	1.92565e-12	0.671182	0.714	0.489	7.04809e-08
TSPAN3	1.93939e-12	0.586811	0.815	0.609	7.09836e-08
ISYNA1	2.01301e-12	0.62025	0.735	0.518	7.3678e-08
COL2A1	2.05309e-12	0.914756	0.496	0.286	7.51451e-08
ERH	2.08255e-12	0.609729	0.765	0.575	7.62235e-08
RPRML	2.15977e-12	1.40241	0.239	0.095	7.90496e-08
NEDD8	2.17533e-12	0.62561	0.756	0.508	7.96192e-08
TRIR	2.43737e-12	0.587881	0.773	0.584	8.92102e-08
MRPL57	2.49608e-12	0.731835	0.655	0.427	9.13591e-08
RBX1	2.5046e-12	0.614364	0.782	0.583	9.16709e-08
MAD2L2	2.62848e-12	0.733795	0.647	0.413	9.62051e-08
SRP9	2.67453e-12	0.542277	0.815	0.625	9.78906e-08
TMEM256	2.7582e-12	0.777219	0.601	0.377	1.00953e-07
PCBD1	3.03042e-12	0.875009	0.521	0.305	1.10916e-07
UCP2	3.05529e-12	0.980289	0.492	0.286	1.11827e-07
RHOC	3.06361e-12	0.733893	0.58	0.349	1.12131e-07
H2AFZ	3.08392e-12	0.846006	0.84	0.676	1.12875e-07
CKAP4	3.21611e-12	0.751153	0.668	0.446	1.17713e-07
RPL14	3.22634e-12	0.506469	0.899	0.711	1.18087e-07
COX6A1	3.29331e-12	0.575331	0.798	0.567	1.20539e-07
RPL13A	3.30892e-12	0.525238	0.87	0.699	1.2111e-07
RPL5	3.32554e-12	0.513406	0.899	0.782	1.21718e-07
ERGIC3	3.44073e-12	0.606489	0.769	0.546	1.25934e-07
ZFAS1	3.59137e-12	0.503209	0.87	0.673	1.31448e-07
AURKAIP1	3.60687e-12	0.655688	0.676	0.434	1.32015e-07
SET	4.44097e-12	0.546538	0.819	0.617	1.62544e-07
HSPA8	4.48617e-12	0.591241	0.832	0.62	1.64198e-07
GNB2	4.61604e-12	0.566139	0.807	0.591	1.68952e-07
PHB2	4.74487e-12	0.621095	0.739	0.505	1.73667e-07
XBP1	5.16234e-12	0.747792	0.71	0.483	1.88947e-07
PSME1	5.39382e-12	0.67137	0.647	0.43	1.97419e-07
SLC25A6	5.68102e-12	0.562744	0.84	0.606	2.07931e-07
HSP90B1	6.88159e-12	0.58074	0.836	0.668	2.51873e-07
ATP5IF1	7.15583e-12	0.553016	0.773	0.538	2.61911e-07
RPL10A	7.5151e-12	0.514674	0.853	0.669	2.7506e-07
PIGX	7.62484e-12	0.933415	0.441	0.247	2.79077e-07
NDUFS5	7.80127e-12	0.523055	0.798	0.559	2.85534e-07
GADD45GIP1	9.54528e-12	0.710575	0.655	0.428	3.49367e-07
EIF3G	9.71411e-12	0.599536	0.739	0.524	3.55546e-07
RPL32	9.81573e-12	0.516824	0.882	0.773	3.59266e-07
NDUFS8	1.00387e-11	0.636898	0.714	0.491	3.67425e-07
DAD1	1.10403e-11	0.616354	0.723	0.488	4.04086e-07
NDUFS6	1.12262e-11	0.631965	0.681	0.441	4.10891e-07
APRT	1.14377e-11	0.743228	0.538	0.306	4.1863e-07
TGFB2	1.16452e-11	0.967869	0.42	0.225	4.26225e-07
NELFE	1.23776e-11	0.761786	0.559	0.338	4.53032e-07
RPL22	1.31368e-11	0.546498	0.811	0.614	4.80818e-07
CSTB	1.33869e-11	0.703387	0.639	0.419	4.89973e-07
ANXA5	1.47172e-11	0.709903	0.563	0.341	5.38664e-07
RPL23	1.49212e-11	0.571942	0.769	0.537	5.46132e-07
PDIA4	1.49287e-11	0.703312	0.542	0.331	5.46405e-07
PARK7	1.64138e-11	0.608279	0.744	0.505	6.00763e-07
MZT2A	1.76384e-11	0.684461	0.613	0.394	6.45585e-07
SOX2	1.76648e-11	0.519565	0.828	0.6	6.4655e-07
SOD1	1.84179e-11	0.623254	0.748	0.523	6.74114e-07
PFN1	1.87558e-11	0.557611	0.803	0.606	6.86483e-07
RPL27A	1.92255e-11	0.57316	0.777	0.567	7.03674e-07
GABARAP	1.94697e-11	0.503481	0.836	0.636	7.1261e-07
RPS21	2.06302e-11	0.539126	0.815	0.601	7.55085e-07
TFF3	2.11631e-11	1.06752	0.58	0.367	7.7459e-07
RNF181	2.2348e-11	0.743826	0.605	0.383	8.17959e-07
DDOST	2.37581e-11	0.631794	0.702	0.477	8.69569e-07
ECI1	2.40815e-11	0.670986	0.668	0.452	8.81408e-07
TUBB	2.42505e-11	0.534793	0.878	0.753	8.87591e-07
CIB1	2.42545e-11	0.835489	0.433	0.237	8.8774e-07
PDIA6	2.49392e-11	0.63899	0.714	0.525	9.12798e-07
AC096570.1	2.71329e-11	0.737747	0.454	0.245	9.93091e-07
ARF5	2.81885e-11	0.536464	0.79	0.552	1.03173e-06
POLR2L	2.84517e-11	0.635477	0.647	0.427	1.04136e-06
RPL39	2.92984e-11	0.511107	0.84	0.664	1.07235e-06
TBX18	2.93147e-11	1.30205	0.172	0.059	1.07295e-06
SELENOH	2.96019e-11	0.531354	0.794	0.558	1.08346e-06
SERPINH1	2.98928e-11	0.656434	0.576	0.338	1.09411e-06
HINT2	3.03344e-11	0.814838	0.5	0.297	1.11027e-06
PHPT1	3.13561e-11	0.52853	0.803	0.582	1.14767e-06
SLC25A3	3.21271e-11	0.524925	0.845	0.654	1.17588e-06
UQCR11	3.24131e-11	0.665874	0.702	0.495	1.18635e-06
COX6C	3.62738e-11	0.540766	0.794	0.546	1.32766e-06
H1FX	3.67212e-11	0.558071	0.828	0.625	1.34403e-06
PON2	3.80817e-11	0.865499	0.836	0.689	1.39383e-06
PSENEN	3.88945e-11	0.759259	0.529	0.325	1.42358e-06
PRDX4	3.91004e-11	0.697098	0.613	0.403	1.43111e-06
EPHX1	4.03135e-11	0.962811	0.466	0.277	1.47552e-06
SCAND1	4.24059e-11	0.58929	0.693	0.461	1.5521e-06
PLTP	4.24865e-11	0.816878	0.685	0.481	1.55505e-06
MYL12A	4.32893e-11	0.764651	0.521	0.312	1.58443e-06
NDUFC1	4.40317e-11	0.68551	0.655	0.449	1.61161e-06
H2AFY	4.48888e-11	0.582952	0.807	0.578	1.64297e-06
FOS	4.57643e-11	0.625874	0.601	0.369	1.67502e-06
MCRIP1	4.78209e-11	0.547773	0.697	0.476	1.75029e-06
TMA7	4.79281e-11	0.50763	0.811	0.574	1.75422e-06
NUDC	4.93887e-11	0.670594	0.702	0.482	1.80767e-06
MORN2	4.97431e-11	0.808318	0.475	0.279	1.82065e-06
AHCY	5.06368e-11	0.728119	0.563	0.347	1.85336e-06
POLR2G	5.46649e-11	0.541678	0.71	0.461	2.00079e-06
TPRKB	5.54853e-11	0.743069	0.466	0.261	2.03082e-06
ILF2	5.64924e-11	0.52428	0.786	0.555	2.06768e-06
ATP5F1E	5.8873e-11	0.511369	0.803	0.573	2.15481e-06
RBP1	6.14681e-11	1.08345	0.496	0.311	2.24979e-06
CCT7	6.29439e-11	0.582145	0.706	0.472	2.30381e-06
CD151	6.30774e-11	0.680876	0.634	0.427	2.3087e-06
NDUFB2	6.35188e-11	0.536905	0.748	0.525	2.32485e-06
SLC25A5	6.47388e-11	0.589792	0.706	0.466	2.3695e-06
GGH	6.95007e-11	0.901665	0.437	0.25	2.5438e-06
HSPA5	7.30714e-11	0.538181	0.769	0.581	2.67449e-06
CMBL	7.48762e-11	0.975905	0.424	0.234	2.74054e-06
ATRAID	7.53023e-11	0.663796	0.634	0.421	2.75614e-06
IFITM3	7.57132e-11	0.896434	0.391	0.203	2.77118e-06
NSMCE1	7.64967e-11	1.16405	0.261	0.115	2.79986e-06
EID1	7.6628e-11	0.509473	0.811	0.593	2.80466e-06
CNBP	7.68915e-11	0.596419	0.777	0.569	2.81431e-06
CALR	8.18723e-11	0.512315	0.807	0.615	2.99661e-06
COPRS	8.38671e-11	0.917519	0.508	0.324	3.06962e-06
SNX3	8.73183e-11	0.574424	0.689	0.472	3.19594e-06
TRMT112	9.61933e-11	0.534299	0.727	0.499	3.52077e-06
KXD1	9.62015e-11	0.696723	0.592	0.387	3.52107e-06
SNHG6	1.03183e-10	0.598672	0.697	0.477	3.77661e-06
TFPI2	1.09398e-10	0.690211	0.714	0.538	4.00408e-06
METTL26	1.12379e-10	0.697815	0.63	0.438	4.1132e-06
SNHG32	1.13253e-10	0.724873	0.534	0.319	4.14519e-06
LMAN1	1.1699e-10	0.851449	0.576	0.383	4.28195e-06
TXN	1.1956e-10	0.648971	0.672	0.465	4.376e-06
C9orf116	1.22155e-10	1.1887	0.252	0.11	4.47098e-06
PHB	1.26878e-10	0.670718	0.588	0.386	4.64387e-06
KDELR1	1.26944e-10	0.526471	0.807	0.583	4.64629e-06
HDGF	1.28063e-10	0.698218	0.634	0.429	4.68725e-06
HSPB1	1.29093e-10	0.697521	0.605	0.386	4.72494e-06
H2AFV	1.33414e-10	0.568708	0.794	0.585	4.88308e-06
NDN	1.3418e-10	0.570917	0.723	0.491	4.9111e-06
APH1A	1.37736e-10	0.545501	0.639	0.4	5.04127e-06
PSMD8	1.40806e-10	0.552071	0.739	0.511	5.15365e-06
NDUFB7	1.43292e-10	0.620227	0.672	0.462	5.24462e-06
SRI	1.4813e-10	0.614573	0.66	0.445	5.42172e-06
ECEL1	1.53889e-10	1.04977	0.29	0.137	5.63251e-06
PA2G4	1.60037e-10	0.695838	0.58	0.368	5.85752e-06
EFEMP2	1.63764e-10	0.98883	0.403	0.227	5.99393e-06
CTSL	1.6543e-10	0.818135	0.399	0.212	6.0549e-06
ZNF22	1.68301e-10	0.857528	0.487	0.304	6.15998e-06
ID1	1.70314e-10	0.783089	0.332	0.165	6.23367e-06
CD81	1.75425e-10	0.544866	0.756	0.552	6.42074e-06
SF3B6	1.8113e-10	0.597516	0.706	0.477	6.62953e-06
SH3BGRL3	1.81282e-10	0.587305	0.697	0.468	6.63511e-06
MRPL33	1.84275e-10	0.752956	0.555	0.343	6.74464e-06
CALB1	1.89837e-10	1.33724	0.349	0.187	6.94821e-06
HEBP2	1.91531e-10	0.929147	0.395	0.217	7.01024e-06
NDUFA13	1.93586e-10	0.53563	0.798	0.617	7.08544e-06
ARL6IP4	1.97481e-10	0.633358	0.702	0.516	7.22802e-06
DBI	2.00869e-10	0.635754	0.55	0.338	7.352e-06
MRPL55	2.02e-10	0.789612	0.45	0.256	7.39339e-06
RPS17	2.03944e-10	0.512313	0.739	0.491	7.46456e-06
PIGT	2.04671e-10	0.724934	0.534	0.336	7.49117e-06
RPS20	2.05703e-10	0.627055	0.651	0.442	7.52895e-06
SELENOK	2.1127e-10	0.63355	0.647	0.446	7.73268e-06
MAD2L1	2.15097e-10	1.63085	0.227	0.098	7.87276e-06
KCTD17	2.19512e-10	0.763702	0.42	0.231	8.03434e-06
NDUFA12	2.27723e-10	0.603842	0.605	0.386	8.33491e-06
ACP1	2.29675e-10	0.59388	0.66	0.443	8.40633e-06
AGTRAP	2.33462e-10	0.991026	0.319	0.159	8.54494e-06
PSMD7	2.34655e-10	0.638628	0.643	0.419	8.5886e-06
ATP5PO	2.36934e-10	0.559474	0.748	0.536	8.67202e-06
COA3	2.39155e-10	0.601712	0.647	0.436	8.7533e-06
NR2F6	2.57878e-10	0.689187	0.534	0.331	9.4386e-06
HSPD1	2.87144e-10	0.513566	0.777	0.595	1.05098e-05
PCBP1	2.91991e-10	0.50623	0.761	0.56	1.06871e-05
NDUFB4	3.02993e-10	0.620722	0.634	0.424	1.10898e-05
GASK1B	3.05968e-10	1.15105	0.311	0.154	1.11987e-05
FAM136A	3.17245e-10	0.733738	0.437	0.249	1.16115e-05
PPP1CA	3.76762e-10	0.553412	0.668	0.444	1.37899e-05
DEK	3.77646e-10	0.836664	0.66	0.461	1.38222e-05
EVA1B	3.78707e-10	1.24634	0.311	0.159	1.38611e-05
HMGB2	3.85589e-10	1.39313	0.559	0.383	1.4113e-05
RTRAF	3.96067e-10	0.553549	0.731	0.511	1.44964e-05
THOC6	3.98877e-10	1.16788	0.202	0.08	1.45993e-05
SELENBP1	4.14612e-10	1.17748	0.248	0.111	1.51752e-05
CD63	4.17715e-10	0.56362	0.765	0.583	1.52888e-05
NUCB2	4.21583e-10	0.659862	0.546	0.344	1.54304e-05
MAZ	4.26028e-10	0.603876	0.744	0.532	1.55931e-05
RPL22L1	4.37432e-10	0.667792	0.45	0.253	1.60104e-05
MRFAP1	4.43222e-10	0.586769	0.66	0.452	1.62224e-05
CENPX	4.59528e-10	0.763593	0.555	0.359	1.68192e-05
FAM234A	4.70356e-10	0.735472	0.492	0.298	1.72155e-05
NDUFAB1	4.9255e-10	0.505577	0.731	0.492	1.80278e-05
LAMP1	5.10554e-10	0.624604	0.613	0.407	1.86868e-05
LAMB2	5.2949e-10	0.834235	0.395	0.218	1.93799e-05
COX7B	5.40944e-10	0.647832	0.634	0.426	1.97991e-05
PIN1	5.66701e-10	0.542422	0.672	0.467	2.07418e-05
MFAP2	5.78399e-10	0.64905	0.639	0.413	2.117e-05
COPS6	6.00681e-10	0.567299	0.685	0.473	2.19855e-05
PPIB	6.83836e-10	0.525717	0.782	0.584	2.50291e-05
RHEB	7.03273e-10	0.632992	0.735	0.553	2.57405e-05
MZT1	7.09126e-10	0.911366	0.399	0.219	2.59547e-05
POLR2K	7.23966e-10	0.699557	0.559	0.349	2.64979e-05
PEF1	7.5501e-10	0.601608	0.555	0.349	2.76341e-05
MRPS26	8.08901e-10	0.536074	0.622	0.391	2.96066e-05
ATP5PD	8.17939e-10	0.56102	0.689	0.47	2.99374e-05
DGCR6L	8.46008e-10	0.778942	0.504	0.314	3.09648e-05
PSMB2	8.77087e-10	0.537997	0.689	0.468	3.21023e-05
SERBP1	9.59026e-10	0.512377	0.777	0.579	3.51013e-05
PRMT1	9.83618e-10	0.517404	0.798	0.594	3.60014e-05
MANBA	1.03282e-09	0.598264	0.412	0.227	3.78023e-05
ENY2	1.03695e-09	0.519046	0.727	0.502	3.79533e-05
DPH3	1.04654e-09	0.795833	0.357	0.187	3.83046e-05
RPN2	1.05461e-09	0.532679	0.727	0.515	3.85999e-05
PRDX5	1.05477e-09	0.52935	0.748	0.539	3.86057e-05
HADH	1.07381e-09	0.808318	0.403	0.227	3.93027e-05
COX5B	1.13084e-09	0.539491	0.748	0.529	4.13898e-05
PSMC3	1.19258e-09	0.620714	0.584	0.388	4.36496e-05
NAP1L1	1.1982e-09	0.50405	0.832	0.691	4.38554e-05
SNRPB	1.23879e-09	0.789294	0.626	0.437	4.53411e-05
WBP1	1.27819e-09	0.597851	0.693	0.468	4.67831e-05
PSMA1	1.3103e-09	0.522653	0.731	0.517	4.79584e-05
ABT1	1.32159e-09	0.872403	0.361	0.194	4.83713e-05
LMAN2	1.32568e-09	0.63378	0.613	0.405	4.85214e-05
MEA1	1.41105e-09	0.600288	0.622	0.411	5.16457e-05
TRIM28	1.48714e-09	0.541974	0.79	0.593	5.44308e-05
CUTA	1.5155e-09	0.51873	0.731	0.53	5.54687e-05
DNALI1	1.56651e-09	0.59303	0.492	0.286	5.73359e-05
ITM2C	1.6191e-09	0.938769	0.55	0.383	5.92606e-05
SUPT4H1	1.62249e-09	0.641108	0.517	0.315	5.93849e-05
RNF7	1.64374e-09	0.583194	0.685	0.471	6.01625e-05
CAPNS1	1.71267e-09	0.534733	0.668	0.454	6.26855e-05
AP2S1	1.74287e-09	0.532907	0.681	0.446	6.37908e-05
PLEKHJ1	1.82478e-09	0.627699	0.618	0.408	6.67886e-05
RAD21	1.90012e-09	0.587013	0.773	0.573	6.95464e-05
ALKBH7	1.92089e-09	0.516701	0.718	0.486	7.03065e-05
OST4	2.00355e-09	0.57714	0.676	0.472	7.33321e-05
NDUFB3	2.01018e-09	0.705491	0.55	0.364	7.35746e-05
TRAPPC2L	2.054e-09	0.85445	0.445	0.271	7.51785e-05
C19orf53	2.10387e-09	0.53963	0.66	0.455	7.70039e-05
SNX17	2.10421e-09	0.697145	0.534	0.351	7.70162e-05
ENKD1	2.12165e-09	0.841101	0.332	0.172	7.76546e-05
SNHG29	2.13522e-09	0.500939	0.811	0.61	7.81513e-05
HSD17B10	2.14486e-09	0.701979	0.496	0.303	7.8504e-05
NT5DC2	2.16733e-09	0.514441	0.597	0.39	7.93263e-05
NDUFA7	2.30783e-09	0.502694	0.706	0.482	8.4469e-05
UFC1	2.37308e-09	0.586482	0.626	0.399	8.68571e-05
EEF1B2	2.39467e-09	0.577915	0.689	0.495	8.76473e-05
SMIM26	2.46566e-09	0.553544	0.605	0.388	9.02455e-05
MGST3	2.49923e-09	0.54783	0.714	0.502	9.14743e-05
MYL12B	2.53537e-09	0.528104	0.714	0.498	9.27972e-05
SERTM1	2.55454e-09	0.742348	0.391	0.216	9.34987e-05
TMEM147	2.57035e-09	0.616102	0.576	0.372	9.40774e-05
CBX1	2.61328e-09	0.598348	0.655	0.443	9.56488e-05
TMEM258	2.62082e-09	0.561391	0.672	0.47	9.59245e-05
COMMD6	2.62633e-09	0.517884	0.765	0.546	9.61263e-05
RBIS	2.71487e-09	0.584213	0.634	0.428	9.93669e-05
VSTM2L	2.7919e-09	0.874996	0.643	0.465	0.000102186
NINJ1	2.88408e-09	0.767133	0.387	0.215	0.00010556
C17orf49	2.90174e-09	0.669583	0.567	0.37	0.000106207
TOMM5	3.1552e-09	0.696674	0.576	0.396	0.000115483
HPF1	3.28143e-09	0.7251	0.416	0.236	0.000120104
PPM1G	3.35242e-09	0.538344	0.689	0.468	0.000122702
TXNDC17	3.36609e-09	0.570302	0.567	0.357	0.000123202
CKS1B	3.38137e-09	1.4349	0.332	0.186	0.000123762
SMIM20	3.63115e-09	0.869884	0.387	0.219	0.000132904
C12orf57	3.86577e-09	0.514504	0.723	0.508	0.000141491
LAMTOR1	3.97906e-09	0.524555	0.672	0.457	0.000145637
RAMP1	4.06026e-09	1.22557	0.185	0.074	0.000148609
MPST	4.07392e-09	0.680434	0.462	0.277	0.00014911
C7orf50	4.09889e-09	0.508562	0.79	0.637	0.000150024
NMU	4.14641e-09	0.952187	0.483	0.327	0.000151763
HMG20B	4.16088e-09	0.545837	0.55	0.357	0.000152292
LAMTOR4	4.24257e-09	0.570105	0.676	0.454	0.000155282
ESD	4.26327e-09	0.506279	0.66	0.441	0.00015604
EIF5A	4.26697e-09	0.581568	0.601	0.396	0.000156175
PYURF	4.44207e-09	0.570238	0.592	0.383	0.000162584
TXNDC12	4.49395e-09	0.680656	0.521	0.336	0.000164483
CCNB2	4.56123e-09	1.4987	0.235	0.11	0.000166946
NUDT1	4.65216e-09	1.05074	0.273	0.135	0.000170274
FBLN1	4.74889e-09	1.11286	0.315	0.169	0.000173814
HIGD2A	5.05133e-09	0.562373	0.605	0.403	0.000184884
DCTPP1	5.21115e-09	0.71819	0.424	0.245	0.000190733
LIMD2	5.74597e-09	0.603078	0.584	0.387	0.000210308
G6PD	5.77408e-09	1.03208	0.332	0.176	0.000211337
PSMB5	6.10525e-09	0.537892	0.681	0.476	0.000223458
COPZ1	6.13883e-09	0.622243	0.601	0.409	0.000224687
COA4	6.18042e-09	0.687791	0.462	0.279	0.000226209
ATP5MF	6.23075e-09	0.563323	0.643	0.438	0.000228052
LSM2	6.39088e-09	0.623307	0.559	0.355	0.000233912
TOP2A	6.46372e-09	1.37559	0.244	0.116	0.000236579
PLPP5	6.56155e-09	0.719779	0.403	0.235	0.000240159
COPS8	6.61477e-09	0.593953	0.571	0.369	0.000242107
ATP5ME	6.67346e-09	0.599574	0.525	0.343	0.000244255
PSMA3	6.75982e-09	0.511447	0.651	0.437	0.000247416
METRNL	6.77954e-09	0.521353	0.668	0.452	0.000248138
CITED2	7.02754e-09	0.812667	0.571	0.384	0.000257215
ITGB5	7.14953e-09	1.06592	0.218	0.096	0.00026168
SNRPE	7.3519e-09	0.596303	0.651	0.448	0.000269087
MFGE8	7.59545e-09	0.852059	0.277	0.135	0.000278001
SORBS3	7.59717e-09	0.825154	0.361	0.201	0.000278064
PSMA2	7.77068e-09	0.553693	0.672	0.467	0.000284415
SOX9	7.90178e-09	0.761358	0.466	0.286	0.000289213
APEX1	8.15904e-09	0.520654	0.639	0.445	0.000298629
TPPP3	8.93219e-09	1.3746	0.181	0.074	0.000326927
ELOB	8.98139e-09	0.502128	0.769	0.57	0.000328728
CKS2	9.52708e-09	1.1051	0.462	0.298	0.000348701
CCDC59	9.54737e-09	0.76316	0.37	0.209	0.000349443
MRPS24	9.78821e-09	0.538701	0.592	0.377	0.000358258
H2AFX	9.84162e-09	1.26507	0.555	0.392	0.000360213
RPA1	1.00411e-08	0.762341	0.391	0.224	0.000367513
ATP5MC1	1.05771e-08	0.568687	0.576	0.383	0.000387131
TIMM17B	1.05934e-08	0.627057	0.571	0.384	0.000387729
BUD31	1.0597e-08	0.620567	0.571	0.382	0.000387862
HDDC2	1.07319e-08	0.705584	0.399	0.228	0.000392798
HNRNPF	1.07443e-08	0.56291	0.66	0.456	0.000393251
CENPV	1.10008e-08	0.903167	0.458	0.281	0.00040264
RTL8A	1.11174e-08	0.513358	0.66	0.456	0.000406908
RAB5C	1.20065e-08	0.54869	0.622	0.412	0.000439449
NAXE	1.21534e-08	0.691985	0.521	0.336	0.000444827
ZNF593	1.23619e-08	0.900714	0.319	0.172	0.000452459
GGCT	1.24983e-08	0.990468	0.315	0.168	0.000457452
CDCA4	1.32678e-08	1.11889	0.223	0.102	0.000485614
ALYREF	1.34551e-08	0.73753	0.55	0.372	0.000492471
TIMM13	1.35889e-08	0.55087	0.609	0.409	0.000497366
NAT14	1.3596e-08	0.592713	0.605	0.415	0.000497627
ANP32B	1.42024e-08	0.535009	0.639	0.447	0.000519823
SPA17	1.42334e-08	0.974391	0.252	0.122	0.000520957
MANF	1.46643e-08	0.656315	0.5	0.324	0.000536728
RAB13	1.49016e-08	0.728816	0.416	0.243	0.000545412
NME1	1.49314e-08	0.511721	0.664	0.442	0.000546506
GRN	1.51202e-08	0.630584	0.546	0.353	0.000553416
CCDC34	1.51533e-08	0.653494	0.42	0.249	0.000554625
HMGB3	1.51545e-08	0.791781	0.529	0.354	0.000554671
UQCC3	1.55788e-08	0.839049	0.399	0.235	0.0005702
MDH2	1.5587e-08	0.54432	0.668	0.468	0.000570501
PSMD4	1.57882e-08	0.528508	0.693	0.489	0.000577863
FJX1	1.5958e-08	0.579	0.639	0.441	0.00058408
SLC25A11	1.60376e-08	0.651595	0.521	0.333	0.000586991
COL18A1	1.7678e-08	1.08846	0.248	0.12	0.000647031
SDHC	1.80491e-08	0.536642	0.664	0.468	0.000660615
TIMM8B	1.85637e-08	0.579686	0.571	0.387	0.000679449
CYSTM1	1.91402e-08	0.682514	0.492	0.312	0.000700552
TMEM107	1.94461e-08	0.859574	0.42	0.257	0.000711747
MLF1	1.9862e-08	0.555778	0.483	0.303	0.000726971
DNAJC21	1.99435e-08	0.615808	0.487	0.295	0.000729952
MXRA7	2.02933e-08	0.541903	0.647	0.452	0.000742754
GTF2A2	2.07593e-08	0.507526	0.651	0.447	0.000759811
TMEM50A	2.12967e-08	0.610103	0.609	0.428	0.00077948
TEAD2	2.13283e-08	0.631003	0.487	0.304	0.000780638
PTTG1	2.15903e-08	1.41592	0.345	0.197	0.000790226
REX1BD	2.2138e-08	0.557123	0.517	0.322	0.000810273
NUDT5	2.22753e-08	0.674674	0.458	0.28	0.000815298
NDUFB9	2.23376e-08	0.578999	0.634	0.46	0.000817578
VPS72	2.26218e-08	0.528848	0.592	0.392	0.000827979
RUVBL2	2.26758e-08	0.644315	0.508	0.331	0.000829957
RBM3	2.32034e-08	0.57311	0.609	0.422	0.000849268
NOP53	2.34184e-08	0.512662	0.681	0.483	0.000857136
TMEM80	2.41714e-08	0.729587	0.37	0.212	0.000884697
MRPS16	2.43971e-08	0.602833	0.5	0.314	0.000892959
HNRNPAB	2.45778e-08	0.550331	0.647	0.462	0.000899571
MRPS7	2.51896e-08	0.532446	0.559	0.364	0.000921964
IFI27L1	2.54296e-08	0.749809	0.366	0.204	0.000930748
CD36	2.62043e-08	1.16897	0.172	0.07	0.000959102
HMGB1	2.73182e-08	0.649212	0.887	0.783	0.000999874
TSPAN6	2.74013e-08	0.65316	0.475	0.3	0.00100291
SNRPF	2.85188e-08	0.593279	0.592	0.388	0.00104382
DNPH1	3.03153e-08	0.97245	0.319	0.177	0.00110957
APMAP	3.03852e-08	0.59563	0.559	0.372	0.00111213
PARP1	3.10457e-08	0.579136	0.643	0.456	0.0011363
TMBIM4	3.16288e-08	0.638379	0.538	0.369	0.00115765
PDCD5	3.17271e-08	0.533967	0.639	0.446	0.00116124
ACTR8	3.21441e-08	0.750839	0.235	0.111	0.00117651
FIS1	3.25467e-08	0.649414	0.618	0.45	0.00119124
PYCR2	3.29527e-08	0.77762	0.437	0.272	0.0012061
EBPL	3.35585e-08	0.51905	0.513	0.314	0.00122828
PHYH	3.40139e-08	0.902329	0.353	0.201	0.00124494
PXMP2	3.47295e-08	0.762828	0.429	0.267	0.00127113
HES6	3.61245e-08	1.02942	0.601	0.409	0.00132219
NOA1	3.62147e-08	0.912277	0.273	0.139	0.00132549
B2M	3.64197e-08	0.822968	0.429	0.261	0.001333
TP53I13	3.70471e-08	0.596075	0.567	0.386	0.00135596
GOLIM4	3.74173e-08	0.737054	0.416	0.251	0.00136951
NUP62	3.76729e-08	0.713048	0.408	0.245	0.00137887
CCT5	3.95811e-08	0.563638	0.622	0.434	0.00144871
FAM200B	3.96785e-08	0.625364	0.462	0.287	0.00145227
BRMS1	3.997e-08	0.760956	0.307	0.162	0.00146294
SNRPA	4.00284e-08	0.500739	0.597	0.393	0.00146508
CMTM3	4.05822e-08	0.791918	0.349	0.194	0.00148535
PTGR1	4.31198e-08	0.807462	0.311	0.168	0.00157823
DTYMK	4.43436e-08	0.93881	0.382	0.231	0.00162302
SNRPB2	4.46642e-08	0.561387	0.559	0.356	0.00163476
MRPL21	4.59519e-08	0.663085	0.496	0.33	0.00168188
SS18L2	4.7404e-08	0.717095	0.424	0.258	0.00173503
ZNF580	4.79318e-08	0.606084	0.613	0.417	0.00175435
RBM17	4.79438e-08	0.567708	0.601	0.423	0.00175479
COIL	4.89431e-08	0.795777	0.349	0.197	0.00179137
VASN	4.92262e-08	0.85003	0.244	0.118	0.00180173
PHGDH	4.94274e-08	0.780499	0.349	0.195	0.00180909
AC055839.2	4.99445e-08	0.515851	0.718	0.514	0.00182802
TOMM22	4.99842e-08	0.629716	0.555	0.37	0.00182947
TMCO1	5.13016e-08	0.579159	0.555	0.372	0.00187769
FBL	5.21498e-08	0.66367	0.496	0.331	0.00190873
TSR3	5.24283e-08	0.562309	0.517	0.336	0.00191893
BLOC1S1	5.33262e-08	0.605129	0.534	0.347	0.00195179
CNPY3	5.34809e-08	0.622411	0.487	0.316	0.00195745
B4GAT1	5.47927e-08	0.555694	0.613	0.425	0.00200547
HMGN4	5.5148e-08	0.805957	0.437	0.271	0.00201847
AL135905.2	5.53063e-08	0.665917	0.479	0.304	0.00202427
RSL24D1	5.70986e-08	0.642784	0.588	0.409	0.00208986
TSPAN2	5.97142e-08	1.20736	0.176	0.074	0.0021856
DSP	6.06519e-08	0.85305	0.244	0.118	0.00221992
NCBP2AS2	6.2796e-08	0.63249	0.454	0.285	0.0022984
EMC4	6.50729e-08	0.524467	0.605	0.409	0.00238173
RHBDD2	6.5829e-08	0.51843	0.723	0.539	0.00240941
CLSPN	6.6602e-08	1.28139	0.193	0.087	0.0024377
CCNG1	6.81993e-08	0.521984	0.525	0.341	0.00249616
IFT27	6.85148e-08	0.550635	0.534	0.353	0.00250771
AL133415.1	6.99367e-08	0.830103	0.319	0.177	0.00255975
TMEM97	7.21229e-08	0.804398	0.408	0.249	0.00263977
EFNB3	7.38873e-08	1.02045	0.622	0.455	0.00270435
TUSC1	7.71543e-08	0.750484	0.361	0.205	0.00282393
POLD2	7.72256e-08	0.678788	0.471	0.303	0.00282653
MRPL11	7.7744e-08	0.623665	0.462	0.285	0.00284551
BOD1	7.97847e-08	0.559615	0.563	0.397	0.0029202
MRPL13	8.1291e-08	0.605002	0.466	0.291	0.00297533
CDKN1B	8.13363e-08	0.692237	0.483	0.324	0.00297699
MPLKIP	8.36794e-08	0.634727	0.534	0.36	0.00306275
MRPS2	8.39379e-08	0.526989	0.462	0.287	0.00307221
AAAS	8.5476e-08	0.644288	0.429	0.266	0.00312851
DIPK1B	8.78141e-08	0.535752	0.508	0.33	0.00321408
NME6	9.19555e-08	0.76113	0.357	0.204	0.00336566
DCXR	9.33348e-08	0.53686	0.622	0.443	0.00341615
PLPBP	1.01827e-07	0.933942	0.353	0.211	0.00372696
VPS25	1.06077e-07	0.664235	0.45	0.282	0.00388251
COPS9	1.09176e-07	0.60825	0.458	0.286	0.00399597
TUSC2	1.21241e-07	0.614886	0.492	0.313	0.00443756
ISCA2	1.23708e-07	0.658191	0.441	0.274	0.00452785
MRPL41	1.24632e-07	0.575315	0.592	0.417	0.00456164
ARL6IP1	1.25621e-07	0.836113	0.756	0.568	0.00459787
TAX1BP3	1.31113e-07	0.685793	0.349	0.197	0.00479886
AP3M2	1.32663e-07	0.617674	0.462	0.292	0.00485561
TMEM129	1.42132e-07	0.791876	0.332	0.192	0.00520219
ZNF677	1.43567e-07	0.850264	0.261	0.134	0.00525468
PHF19	1.45168e-07	0.895675	0.185	0.082	0.00531328
POLR2J	1.45274e-07	0.757428	0.37	0.218	0.00531716
EXOSC8	1.45961e-07	0.614931	0.403	0.245	0.0053423
CIAPIN1	1.46592e-07	0.573003	0.525	0.337	0.00536542
REPIN1	1.52367e-07	0.613328	0.534	0.355	0.00557679
HMBS	1.5441e-07	0.914907	0.227	0.109	0.00565155
SPART	1.56559e-07	0.580554	0.504	0.338	0.00573022
NPC2	1.57261e-07	0.585481	0.55	0.389	0.00575591
EIF4A3	1.59677e-07	0.54697	0.647	0.476	0.00584433
DPCD	1.61545e-07	0.636657	0.441	0.282	0.00591272
HTRA1	1.66525e-07	0.825469	0.307	0.165	0.00609499
ITGAE	1.67777e-07	0.680479	0.424	0.258	0.00614082
TPGS2	1.691e-07	0.524763	0.672	0.468	0.00618923
CETN2	1.71993e-07	0.787595	0.366	0.215	0.00629513
RUVBL1	1.76428e-07	0.714224	0.412	0.256	0.00645743
NDUFA3	1.78745e-07	0.573178	0.504	0.338	0.00654223
EIF6	1.81445e-07	0.570113	0.492	0.322	0.00664108
THAP7	1.81688e-07	0.721356	0.298	0.162	0.00664995
GYG1	1.92849e-07	0.789812	0.298	0.165	0.00705846
CTSD	2.0294e-07	0.516299	0.613	0.427	0.00742782
RXYLT1	2.13754e-07	0.675775	0.395	0.243	0.00782359
NDUFS3	2.22628e-07	0.500828	0.626	0.42	0.0081484
ELOF1	2.25675e-07	0.582067	0.462	0.292	0.00825992
OGFOD3	2.29038e-07	0.614639	0.282	0.149	0.00838304
QPRT	2.29871e-07	0.829311	0.382	0.227	0.0084135
TCP1	2.58566e-07	0.503401	0.634	0.443	0.00946378
LRWD1	2.61019e-07	0.750383	0.298	0.161	0.00955356
ARHGDIA	2.6192e-07	0.521229	0.546	0.371	0.00958653
ALG3	2.69709e-07	0.875709	0.311	0.178	0.00987163
FZD2	2.77071e-07	0.579745	0.466	0.302	0.0101411
SNX7	2.79718e-07	0.650098	0.366	0.217	0.010238
NDUFAF3	2.81108e-07	0.552265	0.584	0.408	0.0102888
RFC1	2.82815e-07	0.611176	0.403	0.243	0.0103513
MRPL1	2.85975e-07	0.708567	0.206	0.096	0.010467
SUMO3	2.86611e-07	0.633712	0.483	0.323	0.0104903
FEN1	2.90429e-07	1.12966	0.235	0.122	0.01063
TOMM7	2.93062e-07	0.538887	0.542	0.361	0.0107264
CHTOP	2.97773e-07	0.650114	0.458	0.296	0.0108988
COASY	2.98195e-07	0.668385	0.324	0.184	0.0109142
GPR108	3.00249e-07	0.570772	0.37	0.215	0.0109894
SMIM19	3.01275e-07	0.636675	0.433	0.276	0.011027
FAM210B	3.11266e-07	0.742419	0.374	0.225	0.0113926
CENPM	3.18111e-07	1.13476	0.185	0.084	0.0116432
MTPN	3.25545e-07	0.504282	0.592	0.405	0.0119153
ITIH5	3.28998e-07	0.904837	0.202	0.095	0.0120417
HSD17B8	3.36078e-07	0.712828	0.265	0.139	0.0123008
TSEN34	3.38557e-07	0.520959	0.588	0.405	0.0123915
C17orf58	3.4603e-07	0.742785	0.357	0.216	0.012665
CCDC124	3.48086e-07	0.549467	0.597	0.425	0.0127403
TMEM141	3.50505e-07	0.646113	0.458	0.296	0.0128288
APLP2	3.71268e-07	0.52512	0.752	0.609	0.0135888
CTSB	3.75785e-07	0.508887	0.584	0.393	0.0137541
AC027644.3	3.76296e-07	0.879609	0.197	0.093	0.0137728
C19orf48	3.82815e-07	0.765992	0.433	0.28	0.0140114
TWF1	3.8564e-07	0.591488	0.357	0.209	0.0141148
QARS	3.87014e-07	0.523376	0.445	0.278	0.0141651
ARL2BP	3.8997e-07	0.574439	0.5	0.329	0.0142733
KDELR2	3.96543e-07	0.555686	0.559	0.385	0.0145139
NOP10	4.15216e-07	0.543689	0.496	0.337	0.0151973
DHRS7	4.18042e-07	0.555606	0.538	0.367	0.0153008
NUTF2	4.22314e-07	0.517926	0.584	0.404	0.0154571
TRAPPC4	4.26146e-07	0.505731	0.487	0.312	0.0155974
LAGE3	4.34668e-07	0.771231	0.454	0.302	0.0159093
PDZD11	4.37943e-07	0.588052	0.424	0.269	0.0160291
ARPC5L	4.4551e-07	0.556225	0.466	0.298	0.0163061
MRPL24	4.49561e-07	0.670305	0.37	0.226	0.0164544
MESD	4.61593e-07	0.5223	0.504	0.327	0.0168948
SLC39A1	4.75376e-07	0.611104	0.458	0.285	0.0173993
BOLA3	4.89356e-07	0.676114	0.34	0.197	0.0179109
SPIN2B	4.89876e-07	0.976852	0.197	0.094	0.0179299
MISP3	4.97877e-07	0.862436	0.21	0.101	0.0182228
SNAPIN	5.09138e-07	0.569276	0.504	0.33	0.0186349
IFT20	5.2878e-07	0.64179	0.429	0.266	0.0193539
SPTSSA	5.79359e-07	0.648418	0.42	0.261	0.0212051
CENPN	5.83751e-07	1.02085	0.193	0.091	0.0213659
CPNE2	5.91319e-07	0.599615	0.437	0.279	0.0216429
GAS6	6.24427e-07	0.658221	0.303	0.169	0.0228546
HIST1H4C	6.36833e-07	1.1833	0.445	0.295	0.0233087
MIS18A	6.42056e-07	0.819937	0.214	0.105	0.0234999
MAT2B	6.44155e-07	0.817519	0.408	0.273	0.0235767
DPY30	6.4475e-07	0.562555	0.521	0.353	0.0235985
PSMB10	6.50214e-07	0.783464	0.282	0.154	0.0237985
DMAC1	6.75292e-07	0.610018	0.462	0.299	0.0247164
UBE2S	6.79086e-07	0.759772	0.697	0.533	0.0248552
COMMD9	6.85487e-07	0.66157	0.408	0.259	0.0250895
CRYZ	7.13817e-07	0.656435	0.391	0.242	0.0261264
SELENOS	7.2876e-07	0.649877	0.424	0.266	0.0266734
MRPL47	7.38207e-07	0.519152	0.479	0.301	0.0270191
MRPL52	7.61419e-07	0.57209	0.483	0.317	0.0278687
FUZ	7.66052e-07	0.938259	0.231	0.119	0.0280383
TM9SF1	7.87554e-07	0.552082	0.437	0.281	0.0288253
HEBP1	7.89515e-07	0.828633	0.349	0.216	0.0288971
RAB9A	7.95765e-07	0.604362	0.307	0.173	0.0291258
RPP25L	8.20498e-07	0.71748	0.261	0.139	0.030031
TMEM205	8.28073e-07	0.567689	0.433	0.275	0.0303083
RFXAP	8.32845e-07	0.649165	0.282	0.151	0.030483
PSMC1	8.51154e-07	0.552169	0.525	0.36	0.0311531
RPP21	8.69581e-07	0.527454	0.475	0.317	0.0318275
AMZ2	8.95191e-07	0.586688	0.454	0.3	0.0327649
TMEM38B	9.66615e-07	0.560777	0.416	0.261	0.0353791
ID2	9.77776e-07	1.12911	0.202	0.101	0.0357876
COMMD4	9.98953e-07	0.623947	0.366	0.22	0.0365627
COL1A2	1.06159e-06	1.16964	0.324	0.199	0.0388553
SRM	1.07213e-06	0.502943	0.525	0.356	0.0392412
SAMD1	1.1393e-06	0.67018	0.424	0.274	0.0416994
TMEM200A	1.16166e-06	0.60093	0.252	0.131	0.042518
HES5	1.19351e-06	0.628548	0.597	0.465	0.0436838
TIMM10	1.1959e-06	0.876955	0.261	0.144	0.0437711
PRPF19	1.20991e-06	0.582815	0.416	0.267	0.0442839
MCAT	1.22915e-06	0.891057	0.248	0.133	0.0449882
NUCKS1	1.25949e-06	0.568337	0.803	0.658	0.0460986
DERL2	1.26377e-06	0.54715	0.382	0.237	0.0462554
TMSB15A	1.29349e-06	0.517563	0.55	0.379	0.047343
SPAG6	1.32417e-06	0.66115	0.239	0.124	0.0484659
ZPR1	1.33828e-06	0.721934	0.256	0.136	0.0489824
RPS4Y1	3.18775e-37	-3.66086	0.08	0.521	1.16675e-32
MEG3	7.25274e-17	-2.33595	0.244	0.498	2.65457e-12
AC092691.1	5.87595e-15	-1.47033	0.538	0.704	2.15066e-10
SSH2	2.17315e-11	-0.800478	0.685	0.797	7.95395e-07
AKAP6	3.36751e-11	-0.818485	0.651	0.768	1.23254e-06
MDGA2	1.17805e-10	-1.05377	0.534	0.677	4.31179e-06
KCNMB2	3.48231e-10	-1.52159	0.387	0.532	1.27456e-05
PCLO	4.04439e-10	-0.890245	0.441	0.613	1.48029e-05
MIAT	1.3039e-09	-1.41514	0.21	0.394	4.77241e-05
EYA4	2.05325e-09	-1.7186	0.134	0.316	7.51511e-05
FIGN	2.14724e-09	-1.17198	0.408	0.563	7.85911e-05
MALRD1	2.19796e-09	-1.19897	0.471	0.614	8.04474e-05
DNM3	6.50428e-09	-1.63299	0.252	0.412	0.000238063
LRRC4C	1.95411e-08	-1.63921	0.227	0.386	0.000715225
CACNA2D1	3.1002e-08	-0.89953	0.416	0.578	0.0011347
RUNX1T1	3.72417e-08	-1.1894	0.298	0.45	0.00136308
KCNQ1OT1	4.11691e-08	-0.861737	0.584	0.686	0.00150683
NRXN1	5.68091e-08	-1.30836	0.412	0.553	0.00207927
SHANK2	6.1442e-08	-1.15316	0.244	0.407	0.00224884
ZNF804A	8.13907e-08	-1.27707	0.16	0.324	0.00297898
EPHA5	1.02936e-07	-1.48701	0.235	0.391	0.00376754
ADAMTS9-AS2	1.40498e-07	-1.09229	0.361	0.497	0.00514239
FAM155A	3.12632e-07	-1.30828	0.361	0.488	0.0114426
CTIF	3.2824e-07	-1.42488	0.206	0.354	0.0120139
MEG8	4.69793e-07	-1.99436	0.126	0.268	0.0171949
DYNC1I1	5.75953e-07	-0.872598	0.324	0.478	0.0210805
SIPA1L3	6.12248e-07	-1.05295	0.261	0.408	0.0224089
SGIP1	6.46413e-07	-1.74311	0.113	0.248	0.0236593
ST6GALNAC3	9.26243e-07	-0.85483	0.471	0.591	0.0339014
CORO1C	1.03009e-06	-0.843082	0.441	0.541	0.0377023

## Sheet: d70_ONECUT2 KO
	p_val	avg_log2FC	pct.1	pct.2	p_val_adj
SIX3	2.30361e-18	1.70616	0.478	0.152	8.43144e-14
VIM	9.23657e-17	0.857552	1	0.888	3.38068e-12
FAM107A	9.45342e-17	1.4942	0.696	0.312	3.46005e-12
PTGDS	8.70523e-16	1.20485	0.978	0.682	3.1862e-11
TESC	9.52401e-15	1.3141	0.761	0.414	3.48588e-10
C12orf75	1.87169e-14	1.07641	0.902	0.646	6.85057e-10
WLS	3.40626e-14	0.915972	0.978	0.813	1.24672e-09
HLA-E	3.89331e-13	1.05687	0.87	0.558	1.42499e-08
SOX2	1.42463e-12	0.758969	0.989	0.716	5.21427e-08
ZIC1	2.65839e-12	1.02861	0.772	0.439	9.72998e-08
RSPO3	3.31726e-12	1.43671	0.511	0.217	1.21415e-07
PTPRZ1	1.52145e-11	0.765916	0.87	0.542	5.56865e-07
SOX9	1.68734e-11	0.908269	0.859	0.556	6.17582e-07
S100A10	1.90407e-11	0.717673	0.946	0.636	6.96909e-07
CTSB	2.22057e-11	0.71259	0.967	0.856	8.12752e-07
PIFO	4.68829e-11	0.790479	0.826	0.456	1.71596e-06
ZFP36L1	4.84597e-11	0.67995	0.967	0.643	1.77367e-06
CLU	7.91259e-11	0.651573	0.978	0.854	2.89609e-06
CSRP2	1.71467e-10	0.778666	0.87	0.661	6.27588e-06
LRP2	2.24579e-10	1.80745	0.446	0.204	8.21982e-06
PLTP	2.50274e-10	0.701647	0.967	0.772	9.16029e-06
PITPNC1	3.771e-10	0.676352	0.913	0.745	1.38022e-05
SDC2	3.85201e-10	0.838559	0.87	0.691	1.40987e-05
AAMDC	5.11891e-10	0.806831	0.848	0.587	1.87357e-05
NTRK2	5.36815e-10	0.713163	0.967	0.785	1.9648e-05
TMEM123	5.72914e-10	0.95187	0.793	0.581	2.09692e-05
ARMC3	7.71472e-10	1.19171	0.641	0.37	2.82367e-05
METRN	1.02877e-09	0.794182	0.957	0.722	3.7654e-05
SORCS2	1.076e-09	1.33844	0.63	0.396	3.93828e-05
ODF3B	1.47369e-09	1.4006	0.533	0.272	5.39384e-05
NTNG2	2.38886e-09	1.60803	0.489	0.26	8.74346e-05
PLEKHB1	2.39975e-09	1.40268	0.478	0.242	8.78333e-05
FEZF1-AS1	2.54296e-09	1.54601	0.5	0.262	9.30749e-05
PSAT1	3.43792e-09	0.853654	0.837	0.558	0.000125831
DLK1	3.74409e-09	1.69533	0.652	0.453	0.000137037
TP53I13	4.07835e-09	0.793274	0.891	0.705	0.000149272
NPTX2	4.87926e-09	1.10529	0.728	0.54	0.000178586
PTN	5.12277e-09	0.866451	0.826	0.572	0.000187499
EZR	5.32567e-09	0.937307	0.793	0.574	0.000194925
TPBG	6.7944e-09	0.69901	0.859	0.59	0.000248682
DOK5	1.13862e-08	0.836841	0.75	0.522	0.000416746
SLC1A3	1.16073e-08	0.846929	0.62	0.357	0.000424837
CD99	1.34247e-08	0.585091	1	0.778	0.000491357
VCAM1	2.14392e-08	1.23513	0.478	0.245	0.000784695
WNT7A	2.58932e-08	1.18673	0.424	0.198	0.000947716
RSPH1	3.02179e-08	1.03955	0.674	0.444	0.001106
GPM6B	3.13383e-08	0.609578	0.924	0.814	0.00114701
CNN3	3.73922e-08	0.619074	0.891	0.787	0.00136859
PAX6	4.60004e-08	1.15181	0.435	0.219	0.00168366
TRIL	5.19497e-08	1.46727	0.391	0.192	0.00190141
CDH2	5.6686e-08	0.669214	0.902	0.776	0.00207476
GATM	1.0284e-07	1.1165	0.467	0.247	0.00376406
DNPH1	1.05103e-07	0.695927	0.837	0.677	0.00384687
PGM5	1.19183e-07	1.98543	0.152	0.041	0.00436222
ZIC4	1.27969e-07	1.83451	0.283	0.115	0.00468378
GLIS3	1.52005e-07	0.670041	0.793	0.569	0.00556355
MYO10	1.61078e-07	0.849376	0.685	0.465	0.00589563
SLCO1C1	1.66288e-07	0.900757	0.63	0.365	0.00608631
SPARC	1.74927e-07	0.617918	0.935	0.685	0.00640251
TTYH1	1.84798e-07	0.619748	0.859	0.676	0.0067638
F3	1.95253e-07	1.20664	0.522	0.282	0.00714645
PPP1R42	1.99284e-07	1.31591	0.478	0.262	0.00729398
NR2F1-AS1	2.07162e-07	0.906694	0.717	0.546	0.00758235
PLPP3	2.46627e-07	0.902152	0.533	0.296	0.00902679
CFAP43	2.85562e-07	0.995376	0.63	0.414	0.0104518
MFGE8	3.84166e-07	0.891636	0.565	0.328	0.0140609
EFCAB1	4.03313e-07	1.04113	0.522	0.3	0.0147617
NME4	4.35208e-07	0.6395	0.88	0.692	0.0159291
UBXN11	4.69556e-07	0.888193	0.707	0.503	0.0171862
CIAO2A	4.92261e-07	0.789108	0.761	0.625	0.0180172
BMP7	6.15269e-07	0.769154	0.793	0.602	0.0225195
SAT1	7.24847e-07	0.515657	0.924	0.764	0.0265301
KCNG1	7.31451e-07	1.31727	0.467	0.265	0.0267718
FSTL1	1.09082e-06	0.778718	0.739	0.571	0.0399251
NELL2	1.19025e-06	0.911494	0.565	0.355	0.0435645
FBLN7	1.32901e-06	1.25271	0.467	0.264	0.0486433
GAP43	1.50968e-13	-4.96248	0.087	0.476	5.5256e-09
SYP	1.40086e-12	-3.37022	0.12	0.487	5.12729e-08
NRXN1	4.77623e-12	-2.94431	0.13	0.484	1.74815e-07
INA	6.41431e-12	-4.63984	0.076	0.426	2.3477e-07
CD24	2.61675e-11	-1.69919	0.533	0.76	9.57758e-07
GDAP1L1	3.01807e-11	-3.68041	0.065	0.408	1.10464e-06
GNG3	3.20686e-11	-4.63594	0.033	0.375	1.17374e-06
CAMK2N1	3.98564e-11	-1.90028	0.446	0.719	1.45878e-06
NCAM1	4.13193e-11	-1.68231	0.478	0.734	1.51233e-06
MAPT	4.95629e-11	-3.21612	0.217	0.533	1.81405e-06
NSG2	6.76904e-11	-6.12997	0.022	0.353	2.47754e-06
SNRPN	1.22834e-10	-1.01742	0.717	0.878	4.49583e-06
G3BP2	3.85518e-10	-1.06923	0.576	0.826	1.41104e-05
VGF	3.87067e-10	-6.43168	0.033	0.347	1.4167e-05
CHGA	4.70131e-10	-5.68487	0.022	0.333	1.72073e-05
DSTN	5.60591e-10	-0.956072	0.739	0.872	2.05182e-05
ATP1A3	6.37057e-10	-4.24213	0.076	0.382	2.33169e-05
YWHAG	7.92375e-10	-1.39881	0.413	0.698	2.90017e-05
TUBB4A	9.18354e-10	-3.59489	0.087	0.395	3.36127e-05
PTPRN	9.65086e-10	-2.72522	0.12	0.436	3.53231e-05
TSPAN13	1.10467e-09	-2.12337	0.261	0.557	4.0432e-05
HPRT1	1.69377e-09	-2.26547	0.12	0.441	6.19938e-05
CRMP1	1.75278e-09	-1.752	0.457	0.722	6.41536e-05
DLL3	1.94898e-09	-2.01401	0.076	0.403	7.13346e-05
RAB3C	2.00436e-09	-3.72835	0.054	0.353	7.33617e-05
DCX	2.05051e-09	-4.29931	0.033	0.33	7.50506e-05
FOXA2	2.69917e-09	-1.8803	0.152	0.487	9.87923e-05
STMN2	2.83479e-09	-5.51423	0.13	0.415	0.000103756
SNAP25	3.13271e-09	-2.57855	0.141	0.441	0.00011466
CHGB	3.21703e-09	-2.16821	0.272	0.603	0.000117747
CELF4	3.44728e-09	-2.6595	0.13	0.438	0.000126174
PKIA	3.67401e-09	-2.80448	0.152	0.452	0.000134473
MLLT11	3.79483e-09	-1.82014	0.641	0.826	0.000138895
GNG2	3.81357e-09	-1.95184	0.304	0.582	0.00013958
MAPRE2	4.23958e-09	-1.84271	0.185	0.502	0.000155173
KIDINS220	4.45474e-09	-1.61469	0.293	0.603	0.000163048
TLCD3B	4.77615e-09	-3.46698	0.033	0.326	0.000174812
SCG2	4.97428e-09	-3.9759	0.163	0.448	0.000182064
PLPPR2	5.65864e-09	-1.71375	0.239	0.534	0.000207112
TIMP1	5.80271e-09	-1.85684	0.25	0.548	0.000212385
YWHAH	5.90765e-09	-1.22555	0.783	0.901	0.000216226
YWHAB	7.7242e-09	-1.1522	0.663	0.832	0.000282714
HERC1	8.67295e-09	-1.73364	0.13	0.431	0.000317438
THY1	1.09173e-08	-5.40156	0	0.27	0.000399586
MTSS1	1.5218e-08	-2.66535	0.065	0.352	0.000556995
ATXN7L3B	1.63604e-08	-1.11264	0.446	0.715	0.000598806
RAB6A	1.659e-08	-0.801142	0.62	0.817	0.00060721
CELF5	1.74136e-08	-4.19235	0.022	0.291	0.000637357
PRKAR2B	1.82049e-08	-2.62645	0.163	0.438	0.000666316
CNRIP1	2.08975e-08	-1.74858	0.185	0.483	0.000764871
CSRNP3	2.41148e-08	-2.19665	0.185	0.461	0.000882626
SRRM4	3.24901e-08	-3.16822	0.011	0.277	0.00118917
NSG1	3.32609e-08	-2.61669	0.261	0.512	0.00121738
ACHE	3.6694e-08	-3.34219	0.054	0.328	0.00134304
STMN4	3.78856e-08	-3.35578	0.109	0.377	0.00138665
RAB3A	4.06225e-08	-1.99499	0.359	0.597	0.00148682
NRG1	4.08154e-08	-4.07101	0.054	0.324	0.00149388
CELF3	4.93428e-08	-2.95983	0.043	0.308	0.001806
EEF1A2	5.18204e-08	-1.06636	0.554	0.767	0.00189668
SEZ6L	5.27796e-08	-2.06795	0.076	0.347	0.00193179
SYT13	5.53555e-08	-3.60275	0.022	0.281	0.00202607
ELAVL2	7.94124e-08	-2.56266	0.065	0.34	0.00290657
BLCAP	8.31309e-08	-1.28882	0.511	0.725	0.00304267
SCN3B	9.36936e-08	-3.38977	0.043	0.3	0.00342928
SYT4	9.58371e-08	-2.53748	0.207	0.468	0.00350773
ANKS1B	1.00591e-07	-2.46662	0.12	0.389	0.00368174
PTPRN2	1.18571e-07	-1.41506	0.293	0.58	0.00433983
ACTL6B	1.48064e-07	-3.7077	0.022	0.268	0.00541929
KIFAP3	1.91971e-07	-1.17279	0.5	0.707	0.00702632
RTN1	2.03557e-07	-1.98331	0.674	0.81	0.0074504
DSCAM	2.10972e-07	-3.48745	0.043	0.29	0.00772178
CDKN2D	2.16054e-07	-2.16	0.272	0.508	0.00790781
NAV1	2.37666e-07	-2.83756	0.033	0.281	0.00869881
DPYSL5	2.74409e-07	-2.03313	0.163	0.42	0.0100437
BEX5	2.79585e-07	-2.77237	0.065	0.314	0.0102331
TPST1	2.96331e-07	-1.23051	0.391	0.63	0.010846
SYT5	3.17916e-07	-2.59136	0.13	0.373	0.011636
AUXG01000058.1	3.84572e-07	-2.1369	0.283	0.519	0.0140757
MARCH1	3.91149e-07	-2.09271	0.196	0.439	0.0143164
CACNA2D1	3.97856e-07	-2.84401	0.065	0.313	0.0145619
TTC9B	3.98588e-07	-4.33065	0.022	0.252	0.0145887
AGAP1	4.27829e-07	-1.23879	0.315	0.565	0.015659
ANK3	4.38905e-07	-2.67175	0.228	0.444	0.0160643
TSC22D1	4.98418e-07	-0.78701	0.761	0.912	0.0182426
C1QL1	5.27994e-07	-3.54512	0.054	0.291	0.0193251
KLC1	5.33026e-07	-1.28165	0.522	0.698	0.0195093
MYO5A	5.58693e-07	-1.41752	0.109	0.377	0.0204487
PHYHIPL	6.84128e-07	-2.59858	0.13	0.362	0.0250398
SNCA	6.92256e-07	-3.87847	0.033	0.261	0.0253373
CAMK2N2	6.93897e-07	-2.13484	0.152	0.394	0.0253973
DNAJC6	6.94584e-07	-2.56042	0.087	0.327	0.0254225
SEMA6D	7.18824e-07	-2.19134	0.12	0.364	0.0263097
RGS7	7.31312e-07	-3.61469	0.043	0.271	0.0267667
RUSC2	7.48213e-07	-2.35276	0.022	0.256	0.0273853
NAV3	7.51989e-07	-1.65912	0.25	0.502	0.0275236
SAMD5	7.52044e-07	-3.01471	0.033	0.264	0.0275256
MAML3	7.59083e-07	-1.27885	0.228	0.492	0.0277832
SLC38A1	7.74269e-07	-2.1177	0.109	0.358	0.028339
TSPYL4	7.96216e-07	-1.34569	0.239	0.511	0.0291423
NTM	8.59424e-07	-3.24393	0.033	0.262	0.0314558
GRIA2	8.94561e-07	-2.98224	0.076	0.308	0.0327418
AC092691.1	9.35274e-07	-2.40763	0.141	0.382	0.034232
L1CAM	9.38818e-07	-2.09898	0.087	0.336	0.0343617
AARSD1	9.67038e-07	-1.41037	0.163	0.433	0.0353946
MYT1L	9.94896e-07	-3.39579	0.022	0.245	0.0364142
TH	1.0108e-06	-6.27591	0	0.21	0.0369962
NANOS1	1.02254e-06	-1.73391	0.098	0.361	0.037426
SCG3	1.03534e-06	-1.46901	0.413	0.604	0.0378944
DUSP4	1.05723e-06	-1.77358	0.13	0.385	0.0386957
MYCBP2	1.20317e-06	-1.15131	0.326	0.575	0.0440371
SNCB	1.24047e-06	-2.70319	0.065	0.296	0.0454026
NEGR1	1.27333e-06	-2.69273	0.076	0.313	0.0466053
NLN	1.31428e-06	-1.95765	0.12	0.364	0.0481038
SGIP1	1.32007e-06	-2.37683	0.098	0.331	0.048316
FXYD7	1.33279e-06	-4.3656	0.011	0.223	0.0487814
SYNGR3	1.35385e-06	-1.4703	0.185	0.449	0.0495524
